# Supplementary material for: Differential dysregulation of granule subsets in WASH-deficient neutrophil leukocytes resulting in inflammation
Source: Nat Commun. 2022 Sep 21;13:5529. doi: 10.1038/s41467-022-33230-y (PMC9492659; doi:10.1038/s41467-022-33230-y)
Supplement: Supplementary file 3 — Supplementary Data 1 [file 41467_2022_33230_MOESM3_ESM.xlsx]

## Sheet: Sheet1
	Supplementary Data 1
	Mass spectrometry analysis of the WT neutrophil secretome (Gelatinase/Specific granules)
	User : Mascot Daemon
	Email : daemon@localhost
	Search title : Submitted from 3493 by Mascot Daemon on FINNI2
	MS data file : E:\2019\june 2019\061419\3493.RAW
	Database : NCBInr3 (57851050 sequences; 20740007484 residues)
	Taxonomy : Mus musculus (house mouse) (161021 sequences)
	Timestamp : 14 Jun 2019 at 16:22:18 GMT
	Enzyme : Trypsin
	Fixed modifications : Carbamidomethyl (C)
	Variable modifications : Oxidation (M)
	Mass values : Monoisotopic
	Protein Mass : Unrestricted
	Peptide Mass Tolerance : ± 2 Da
	Fragment Mass Tolerance: ± 0.8 Da
	Max Missed Cleavages : 1
	Instrument type : ESI-TRAP
	Number of queries : 9257
	Protein hits :	gi|202291	lactotransferrin precursor [Mus musculus]
		gi|1336166	chitinase-related protein MCRP, partial [Mus musculus]
		gi|26340966	unnamed protein product [Mus musculus]
		gi|6677837	protein S100-A9 [Mus musculus]
		gi|34328049	neutrophil gelatinase-associated lipocalin precursor [Mus musculus]
		gi|1526539	14-3-3 zeta [Mus musculus]
		gi|309122	preprocomplement component C3 [Mus musculus]
		gi|50852	Epithelin 1 & 2 [Mus musculus]
		gi|33563236	rho GDP-dissociation inhibitor 2 isoform 1 [Mus musculus]
		gi|49864	alpha-actin (aa 40-375) [Mus musculus]
		gi|567230	myeloid secondary granule protein [Mus musculus]
		gi|13385274	phospholipase B-like 1 precursor [Mus musculus]
		gi|1200246	MRP8 protein [Mus musculus]
	1	gi|202291 Mass: 79739 Score: 449 Matches: 25(25) Sequences: 7(7) emPAI: 0.38
		lactotransferrin precursor [Mus musculus]
		Query	Observed	Mr(expt)	Mr(calc)	Delta	Miss	Score	Expect	Rank	Unique	Peptide
		5707	410.575	819.135	818.465	0.6696	0	56	0.0045	1	U	K.AGNVAFLK.D
		6435	507.675	1013.34	1012.54	0.7981	0	81	1e-05	1	U	K.VGGPPLSCVK.K 6434
		6631	533.524	1065.03	1064.49	0.5442	0	66	0.00033	1	U	R.DNAGDVAFTR.G
		6769	576.123	1150.23	1149.62	0.6126	0	47	0.028	1	U	R.THYYAVAVVK.N
		6847	1177.71	1176.7	1176.56	0.1375	0	-60	0.0012	1	U	K.DSTVLQNTDGK.N 6846
		6863	589.618	1177.22	1176.56	0.6596	0	73	6.7e-05	1	U	K.DSTVLQNTDGK.N 6848 6850 6854 6855 6858 6859 6861 6865 6866 6867 6868 6869 6870 6871
		7212	633.652	1265.29	1264.58	0.7131	0	57	0.0022	1	U	R.VTWCAVGSEEK.R
		7841	792.059	1582.1	1582.69	-0.5832	0	70	0.0001	1	U	R.FPNLCSSCAGTGANK.C 7842
	2	gi|1336166 Mass: 29000 Score: 304 Matches: 10(10) Sequences: 4(4) emPAI: 0.55
		chitinase-related protein MCRP, partial [Mus musculus]
		Query	Observed	Mr(expt)	Mr(calc)	Delta	Miss	Score	Expect	Rank	Unique	Peptide
		7314	677.664	1353.31	1352.73	0.5827	0	74	4.7e-05	1	U	K.TGIGAPTISTGPPGK.Y 7315 7316 7317
		7643	757.826	1513.64	1512.91	0.7252	0	85	3.6e-06	1	U	R.LLLTSTGAGIIDVIK.S 7644
		7875	806.455	1610.9	1609.8	1.0969	0	88	1.5e-06	1	U	K.SADLNVDSIISYWK.D 7876
		8583	688.567	2062.68	2061.09	1.5842	0	58	0.0013	1	U	K.LIVGFPAYGHTFILSDPSK.T 8582
	3	gi|26340966 Mass: 70730 Score: 174 Matches: 4(4) Sequences: 2(2) emPAI: 0.10
		unnamed protein product [Mus musculus]
		Query	Observed	Mr(expt)	Mr(calc)	Delta	Miss	Score	Expect	Rank	Unique	Peptide
		7494	721.206	1440.4	1439.57	0.8322	0	89	1.4e-06	1	U	K.TCVADESAANCDK.S 7493
		7591	740.837	1479.66	1478.79	0.8707	0	90	1e-06	1	U	K.LGEYGFQNAILVR.Y 7592
	4	gi|6677837 Mass: 13211 Score: 116 Matches: 2(2) Sequences: 2(2) emPAI: 0.58
		protein S100-A9 [Mus musculus]
		Query	Observed	Mr(expt)	Mr(calc)	Delta	Miss	Score	Expect	Rank	Unique	Peptide
		7395	699.298	1396.58	1395.69	0.8928	0	66	0.00029	1	U	R.QMVEAQLATFMK.K
		7975	561.862	1682.56	1680.85	1.7167	0	50	0.0094	1	U	R.SITTIIDTFHQYSR.K
	5	gi|34328049 Mass: 23032 Score: 102 Matches: 12(12) Sequences: 1(1) emPAI: 0.15
		neutrophil gelatinase-associated lipocalin precursor [Mus musculus]
		Query	Observed	Mr(expt)	Mr(calc)	Delta	Miss	Score	Expect	Rank	Unique	Peptide
		8340	933.749	1865.48	1864.81	0.6687	0	102	5.1e-08	1	U	K.DDNIIFSVPTDQCIDN.- 8335 8336 8339 8341 8342 8343 8344 8345 8346 8347 8348
	6	gi|1526539 Mass: 27908 Score: 100 Matches: 2(2) Sequences: 1(1) emPAI: 0.12
		14-3-3 zeta [Mus musculus]
		Query	Observed	Mr(expt)	Mr(calc)	Delta	Miss	Score	Expect	Rank	Unique	Peptide
		7759	775.164	1548.31	1547.71	0.6075	0	100	9.5e-08	1	U	K.SVTEQGAELSNEER.N 7758
	7	gi|309122 Mass: 187903 Score: 100 Matches: 4(4) Sequences: 2(2) emPAI: 0.04
		preprocomplement component C3 [Mus musculus]
		Query	Observed	Mr(expt)	Mr(calc)	Delta	Miss	Score	Expect	Rank	Unique	Peptide
		6626	532.036	1062.06	1061.48	0.5755	0	47	0.028	1	U	K.ADIGCTPGSGK.N 6625
		6761	574.585	1147.15	1146.56	0.5919	0	53	0.0064	1	U	K.TSQGLQTEQR.A 6762
	8	gi|50852 Mass: 68474 Score: 91 Matches: 1(1) Sequences: 1(1) emPAI: 0.05
		Epithelin 1 & 2 [Mus musculus]
		Query	Observed	Mr(expt)	Mr(calc)	Delta	Miss	Score	Expect	Rank	Unique	Peptide
		8410	970.574	1939.13	1938.67	0.4654	0	91	6.6e-07	1	U	K.CDMEVSCPEGYTCCR.L
	9	gi|33563236 Mass: 22894 Score: 73 Matches: 2(2) Sequences: 1(1) emPAI: 0.15
		rho GDP-dissociation inhibitor 2 isoform 1 [Mus musculus]
		Query	Observed	Mr(expt)	Mr(calc)	Delta	Miss	Score	Expect	Rank	Unique	Peptide
		8107	895.275	1788.53	1787.77	0.7651	0	73	4.1e-05	1	U	K.DAQPQLEEADDDLDSK.L 8106
	10	gi|49864 Mass: 38016 Score: 68 Matches: 6(6) Sequences: 1(1) emPAI: 0.09
		alpha-actin (aa 40-375) [Mus musculus]
		Query	Observed	Mr(expt)	Mr(calc)	Delta	Miss	Score	Expect	Rank	Unique	Peptide
		6929	600.309	1198.6	1197.52	1.0887	0	68	0.00018	1	U	K.DSYVGDEAQSK.R 6923 6924 6925 6926 6927
	11	gi|567230 Mass: 19661 Score: 57 Matches: 2(2) Sequences: 1(1) emPAI: 0.17
		myeloid secondary granule protein [Mus musculus]
		Query	Observed	Mr(expt)	Mr(calc)	Delta	Miss	Score	Expect	Rank	Unique	Peptide
		6483	511.612	1021.21	1020.5	0.7098	0	57	0.0026	1	U	R.AIEAYNQGR.Q 6484
	12	gi|13385274 Mass: 63377 Score: 55 Matches: 1(1) Sequences: 1(1) emPAI: 0.05
		phospholipase B-like 1 precursor [Mus musculus]
		Query	Observed	Mr(expt)	Mr(calc)	Delta	Miss	Score	Expect	Rank	Unique	Peptide
		7074	613.578	1225.14	1224.47	0.6721	0	55	0.0039	1	U	K.GDPCSTICCR.E
	13	gi|1200246 Mass: 10331 Score: 50 Matches: 1(1) Sequences: 1(1) emPAI: 0.34
		MRP8 protein [Mus musculus]
		Query	Observed	Mr(expt)	Mr(calc)	Delta	Miss	Score	Expect	Rank	Unique	Peptide
		8996	929.34	2785	2783.38	1.6188	0	50	0.0046	1	U	K.ALSNLIDVYHNYSNIQGNHHALYK.N
