# Supplementary material for: Differential dysregulation of granule subsets in WASH-deficient neutrophil leukocytes resulting in inflammation
Source: Nat Commun. 2022 Sep 21;13:5529. doi: 10.1038/s41467-022-33230-y (PMC9492659; doi:10.1038/s41467-022-33230-y)
Supplement: Supplementary file 4 — Supplementary Data 2 [file 41467_2022_33230_MOESM4_ESM.xlsx]

## Sheet: Sheet1
	Supplementary Data 2
	Mass spectrometry analysis of the Wash-cKO neutrophil secretome (Gelatinase/Specific granules)
	User : Mascot Daemon
	Email : daemon@localhost
	Search title : Submitted from 3494 by Mascot Daemon on FINNI2
	MS data file : E:\2019\june 2019\061419\3494.RAW
	Database : NCBInr3 (57851050 sequences; 20740007484 residues)
	Taxonomy : Mus musculus (house mouse) (161021 sequences)
	Timestamp : 14 Jun 2019 at 22:20:42 GMT
	Enzyme : Trypsin
	Fixed modifications : Carbamidomethyl (C)
	Variable modifications : Oxidation (M)
	Mass values : Monoisotopic
	Protein Mass : Unrestricted
	Peptide Mass Tolerance : ± 2 Da
	Fragment Mass Tolerance: ± 0.8 Da
	Max Missed Cleavages : 1
	Instrument type : ESI-TRAP
	Number of queries : 10169
	Protein hits:	gi|202291	lactotransferrin precursor [Mus musculus]
		gi|26340966	unnamed protein product [Mus musculus]
		gi|1336166	chitinase-related protein MCRP, partial [Mus musculus]
		gi|387090	alpha-cardiac actin, partial [Mus musculus]
		gi|34328049	neutrophil gelatinase-associated lipocalin precursor [Mus musculus]
		gi|567230	myeloid secondary granule protein [Mus musculus]
		gi|6677837	protein S100-A9 [Mus musculus]
		gi|1526539	14-3-3 zeta [Mus musculus]
		gi|387422	malate dehydrogenase [Mus musculus]
		gi|33563236	rho GDP-dissociation inhibitor 2 isoform 1 [Mus musculus]
		gi|309122	preprocomplement component C3 [Mus musculus]
		gi|50852	Epithelin 1 & 2 [Mus musculus]
		gi|4895037	coronin-1 [Mus musculus]
		gi|34328436	CD177 antigen precursor [Mus musculus]
		gi|7305277	matrix metalloproteinase-9 precursor [Mus musculus]
		gi|148683217	mCG22220 [Mus musculus]
		gi|1200246	MRP8 protein [Mus musculus]
	1	gi|202291 Mass: 79739 Score: 690 Matches: 36(36) Sequences: 11(11) emPAI: 0.62
		lactotransferrin precursor [Mus musculus]
		Query	Observed	Mr(expt)	Mr(calc)	Delta	Miss	Score	Expect	Rank	Unique	Peptide
		5416	410.597	819.179	818.465	0.7136	0	56	0.0044	1	U	K.AGNVAFLK.D 5415
		5735	440.055	878.096	877.466	0.6299	0	49	0.018	1	U	K.ESAIGFVR.V
		5779	444.885	887.755	887.471	0.2834	0	67	0.00034	1	U	K.QQDVIASK.A 5784 5816
		6320	507.614	1013.21	1012.54	0.6761	0	69	0.00017	1	U	K.VGGPPLSCVK.K 6342
		6533	533.604	1065.19	1064.49	0.7052	0	61	0.00092	1	U	R.DNAGDVAFTR.G
		6849	1177.67	1176.66	1176.56	0.0975	0	-65	0.00041	1	U	K.DSTVLQNTDGK.N 6850
		6869	589.609	1177.2	1176.56	0.6404	0	80	1.2e-05	1	U	K.DSTVLQNTDGK.N 6847 6851 6854 6862 6863 6864 6866 6867 6870 6872 6874 6875 6876 6877 6878 6882 6884
		6949	602.237	1202.46	1201.62	0.8361	0	74	4.6e-05	1	U	R.QCIQAIVTNR.A 6948
		7254	633.764	1265.51	1264.58	0.9381	0	53	0.0056	1	U	R.VTWCAVGSEEK.R
		7317	652.7	1303.38	1302.73	0.6551	0	71	0.0001	1	U	K.LRPVAAEVYGTK.E
		7603	687.263	1372.51	1371.6	0.9167	0	59	0.0015	1	U	R.CPGEFCLFQSK.T 7602
		8543	564.347	1690.02	1688.84	1.1772	0	57	0.0017	1	U	K.ECHLAQVPSHAVVSR.S
	2	gi|26340966 Mass: 70730 Score: 386 Matches: 10(10) Sequences: 5(5) emPAI: 0.25
		unnamed protein product [Mus musculus]
		Query	Observed	Mr(expt)	Mr(calc)	Delta	Miss	Score	Expect	Rank	Unique	Peptide
		7744	720.349	1438.68	1438.78	-0.0941	0	74	4.2e-05	1	U	K.APQVSTPTLVEAAR.N
		7752	721.201	1440.39	1439.57	0.8222	0	91	8.8e-07	1	U	K.TCVADESAANCDK.S 7751
		7833	730.629	1459.24	1458.58	0.6683	0	-59	0.0013	1	U	R.ENYGELADCCTK.Q 7832 7834 7835
		7942	740.84	1479.67	1478.79	0.8775	0	88	1.8e-06	1	U	K.LGEYGFQNAILVR.Y
		9001	926.262	1850.51	1849.77	0.7403	0	82	5.9e-06	1	U	K.TVMDDFAQFLDTCCK.A 9000
	3	gi|1336166 Mass: 29000 Score: 255 Matches: 7(7) Sequences: 3(3) emPAI: 0.39
		chitinase-related protein MCRP, partial [Mus musculus]
		Query	Observed	Mr(expt)	Mr(calc)	Delta	Miss	Score	Expect	Rank	Unique	Peptide
		7510	677.723	1353.43	1352.73	0.7009	0	78	1.8e-05	1	U	K.TGIGAPTISTGPPGK.Y 7511 7512
		8100	757.857	1513.7	1512.91	0.7872	0	82	5.9e-06	1	U	R.LLLTSTGAGIIDVIK.S 8101
		8408	806.321	1610.63	1609.8	0.8291	0	94	3.6e-07	1	U	K.SADLNVDSIISYWK.D 8409
	4	gi|387090 Mass: 42043 Score: 190 Matches: 7(7) Sequences: 3(3) emPAI: 0.25
		alpha-cardiac actin, partial [Mus musculus]
		Query	Observed	Mr(expt)	Mr(calc)	Delta	Miss	Score	Expect	Rank	Unique	Peptide
		6060	488.817	975.619	975.441	0.1776	0	55	0.0043	1	U	K.AGFAGDDAPR.A
		6943	600.253	1198.49	1197.52	0.9769	0	61	0.00093	1	U	K.DSYVGDEAQSK.R 6939 6941 6942 6945
		8758	896.004	1789.99	1789.88	0.1092	0	76	2.5e-05	1	U	K.SYELPDGQVITIGNER.F
	5	gi|34328049 Mass: 23032 Score: 183 Matches: 11(11) Sequences: 2(2) emPAI: 0.31
		neutrophil gelatinase-associated lipocalin precursor [Mus musculus]
		Query	Observed	Mr(expt)	Mr(calc)	Delta	Miss	Score	Expect	Rank	Unique	Peptide
		7674	703.282	1404.55	1403.76	0.7927	0	79	1.4e-05	1	U	R.WYVVGLAGNAVQK.K 7675
		9034	933.769	1865.52	1864.81	0.7089	0	104	3.3e-08	1	U	K.DDNIIFSVPTDQCIDN.- 9029 9031 9032 9033 9035 9036 9037 9038
	6	gi|567230 Mass: 19661 Score: 150 Matches: 6(6) Sequences: 3(3) emPAI: 0.61
		myeloid secondary granule protein [Mus musculus]
		Query	Observed	Mr(expt)	Mr(calc)	Delta	Miss	Score	Expect	Rank	Unique	Peptide
		6391	511.604	1021.19	1020.5	0.6938	0	46	0.032	1	U	R.AIEAYNQGR.Q
		7364	657.676	1313.34	1312.54	0.7957	0	54	0.0051	1	U	R.EDTQETSFNDK.Q 7363 7365 7374
		7959	741.781	1481.55	1480.68	0.8639	1	50	0.01	1	U	R.IKETECTSTQER.Q
	7	gi|6677837 Mass: 13211 Score: 139 Matches: 4(4) Sequences: 2(2) emPAI: 0.58
		protein S100-A9 [Mus musculus]
		Query	Observed	Mr(expt)	Mr(calc)	Delta	Miss	Score	Expect	Rank	Unique	Peptide
		7637	699.008	1396	1395.69	0.3128	0	66	0.00031	1	U	R.QMVEAQLATFMK.K 7638
		8525	841.818	1681.62	1680.85	0.7747	0	74	3.6e-05	1	U	R.SITTIIDTFHQYSR.K 8526
	8	gi|1526539 Mass: 27908 Score: 111 Matches: 5(5) Sequences: 1(1) emPAI: 0.12
		14-3-3 zeta [Mus musculus]
		Query	Observed	Mr(expt)	Mr(calc)	Delta	Miss	Score	Expect	Rank	Unique	Peptide
		8271	775.239	1548.46	1547.71	0.7563	0	111	8e-09	1	U	K.SVTEQGAELSNEER.N 8267 8268 8269 8270
	9	gi|387422 Mass: 36044 Score: 99 Matches: 1(1) Sequences: 1(1) emPAI: 0.09
		malate dehydrogenase [Mus musculus]
		Query	Observed	Mr(expt)	Mr(calc)	Delta	Miss	Score	Expect	Rank	Unique	Peptide
		8759	897.122	1792.23	1792.08	0.1476	0	99	1.2e-07	1	U	K.VAVLGASGGIGQPLSLLLK.N
	10	gi|33563236 Mass: 22894 Score: 82 Matches: 4(4) Sequences: 1(1) emPAI: 0.15
		rho GDP-dissociation inhibitor 2 isoform 1 [Mus musculus]
		Query	Observed	Mr(expt)	Mr(calc)	Delta	Miss	Score	Expect	Rank	Unique	Peptide
		8753	895.167	1788.32	1787.77	0.5501	0	82	5.9e-06	1	U	K.DAQPQLEEADDDLDSK.L 8754 8756 8757
	11	gi|309122 Mass: 187903 Score: 76 Matches: 2(2) Sequences: 1(1) emPAI: 0.02
		preprocomplement component C3 [Mus musculus]
		Query	Observed	Mr(expt)	Mr(calc)	Delta	Miss	Score	Expect	Rank	Unique	Peptide
		7247	631.667	1261.32	1260.57	0.7504	0	76	3.3e-05	1	U	K.SGSDEVQAGQQR.K 7246
	12	gi|50852 Mass: 68474 Score: 72 Matches: 2(2) Sequences: 1(1) emPAI: 0.05
		Epithelin 1 & 2 [Mus musculus]
		Query	Observed	Mr(expt)	Mr(calc)	Delta	Miss	Score	Expect	Rank	Unique	Peptide
		9039	935.223	1868.43	1867.74	0.6922	0	72	5.3e-05	1	U	K.TQCPDDSTCCELPTGK.Y 9040
	13	gi|4895037 Mass: 51627 Score: 53 Matches: 2(2) Sequences: 1(1) emPAI: 0.06
		coronin-1 [Mus musculus]
		Query	Observed	Mr(expt)	Mr(calc)	Delta	Miss	Score	Expect	Rank	Unique	Peptide
		8350	795.278	1588.54	1587.74	0.804	0	53	0.0049	1	U	R.ATPEPSGTPSSDTVSR.L 8359
	14	gi|34328436 Mass: 90284 Score: 51 Matches: 1(1) Sequences: 1(1) emPAI: 0.04
		CD177 antigen precursor [Mus musculus]
		Query	Observed	Mr(expt)	Mr(calc)	Delta	Miss	Score	Expect	Rank	Unique	Peptide
		7307	646.649	1291.28	1290.54	0.7441	0	51	0.0089	1	U	K.GCTEVEDQEPK.V
	15	gi|7305277 Mass: 81511 Score: 50 Matches: 7(7) Sequences: 1(1) emPAI: 0.04
		matrix metalloproteinase-9 precursor [Mus musculus]
		Query	Observed	Mr(expt)	Mr(calc)	Delta	Miss	Score	Expect	Rank	Unique	Peptide
		6644	559.659	1117.3	1116.45	0.8533	0	50	0.015	1	U	R.SYSACTTDGR.N 6636 6637 6639 6640 6641 6643
	16	gi|148683217 Mass: 155068 Score: 49 Matches: 3(3) Sequences: 1(1) emPAI: 0.02
		mCG22220 [Mus musculus]
		Query	Observed	Mr(expt)	Mr(calc)	Delta	Miss	Score	Expect	Rank	Unique	Peptide
		6895	593.34	1184.66	1183.73	0.936	0	49	0.015	1	U	R.LQLASAIVTLR.L 6894 6897
	17	gi|1200246 Mass: 10331 Score: 48 Matches: 1(1) Sequences: 1(1) emPAI: 0.34
		MRP8 protein [Mus musculus]
		Query	Observed	Mr(expt)	Mr(calc)	Delta	Miss	Score	Expect	Rank	Unique	Peptide
		4529	349.448	696.881	696.392	0.4888	0	48	0.019	1	U	K.VGVASHK.D
