# Supplementary material for: Differential dysregulation of granule subsets in WASH-deficient neutrophil leukocytes resulting in inflammation
Source: Nat Commun. 2022 Sep 21;13:5529. doi: 10.1038/s41467-022-33230-y (PMC9492659; doi:10.1038/s41467-022-33230-y)
Supplement: Supplementary file 10 — Source Data [file 41467_2022_33230_MOESM10_ESM.xlsx]

## Sheet: Figure 1
Figure 1
1C						1E
Cat-B (Lys)	MMP9 (GG)	MPO (Az.G)	LAMP1 (LE+Lys)			WT	Wash-cKO
0.139	0.307	0.912	0.124			0.237152	0.149887
0.195	0.224	0.833	0.412			0.199192	0.19375
0.334	0.315	0.9	0.387			0.297991	0.181901
0.416	0.644	0.681	0.581
0.307	0.548	0.933	0.336
0.272	0.546	0.865	0.398			1F
0.095	0.135	0.96	0.273
0.22	0.703	0.976	0.419			WT	Wash-cKO
0.273	0.852	0.877	0.106			0.866689	1.24639
0.373	0.698	0.625	0.216			0.918953	0.885472
0.372	0.527	0.805	0.119			1.09829	0.787326
0.517	0.692	0.746	0.284
0.217	0.499	0.799	0.634
0.297	0.53	0.76	0.208
0.184	0.685	0.691	0.467			1H
0.049	0.167	0.796	0.345			WT	Wash-cKO		WT	Wash-cKO
0.201	0.476	0.88	0.134			166.765	103.234		242.971	149.468
0.291	0.64	0.819	0.447			147.811	115.719		258.189	195.25
0.081		0.927	0.242			169.562	94.325		238.875	156.425		1I
0.258		0.947	0.412			176	147.136		272.559	279.364		WT	Wash-cKO
0.223			0.65			144.204	152.357		164.245	218.821		98	82
0.327			0.82			171.788	152.72		209.667	218		43	72
0.516			0.255			165.892	113.071		185.649	235.143		73	52
0.448			0.313			186.724	111.6		172.069	224.743		52	53
			0.458			139.488	101.667		133.415	211.111		68	50
			0.472			191.64	182.931		171.8	279.103		53	86
			0.415			196.914	156.731		270.457	278.962			82
						179.324	215.455		240.892	254.864			49
						237.083	186.346		291.667	232.692			56
						233.259	245.059		292.37	176.765
						116.75	222.381		139.625	222.19
						187.357	347.071		337.429	246.786

## Sheet: Figure 2
Figure 2
2B
Unstimulated	LPS	LPS + fMLF
35.19	17.65	9.46
36.45	10.64	8.51
31	14.29	8.51
34.72	13.51	17.24
10.71	12.5	18.33
20.59	14.58	15.94
36.84	9.09	13.79
36.36	14.71	4.88
26.83	13.64	22.5
16.67	15.91	12.5
25.93	13.64	23.81
23.08	3.45	13.85
31.03	9.3	12.5
22.58	7.32	12.5				2E			2F
31.58	9.52	11.59				WT	Wash-/-		WT	Wash-/-		2H
32.08	15.56	9.76				0.101	0.008		1.71153	0.218624		NS	fMLF	GM-CSF	GM-CSF+ fMLF	KO NS	KO fMLF	KO GM-CSF	KO GM-CSF+ fMLF
30.43	17.02	10.64				0.087	0.031		0.870667	0.433412		202.885	207.105	251.159	318.496	720.974	515.756	293.291	451.594
15.38						0.096	0.059		0.104288	0.107038		131.799	46.4888	116.496	184.668	419.078	508.844	463.171	392.058
						0.106	0.025		0.245708	0.153548		267.022	251.159	158.196	201.481	258.353	406.294	341.083	409.48
						0.041	0.013		0.092085	0.358391		105.545	188.414	85.247	101.917	450.989	391.638	428.541	357.05
2G						0.048	0.014		0.059638	0.057605		190.761	292.175	264.382	301.968	441.152	407.659	502.872	358.986
WT	Wash-cKO					0.093	0.01		0.087316	0.032714		305.468	388.898	319.104	292.746	560.693	542.575	589.882	390.266
93.3	40.4					0.073	0.004		0.330289	0.000165		182.56	176.907	202.968	215.375	358.196	417.906	427.634	424.041
87	84.7					0.109	0.007		0.045602	0.418543		254.756	184.992	177.716	177.716	383.898	496.446	499.217	621.004
87	72					0.078	0.019		0.299646	0.221365		164.076	171.685	169.279	166.077	340.188	436.938	391.787	446.868
84	68					0.089	0.027		0.181793	0.131083		242.249	283.537	370.858	293.07	512.137	638.036	700.491	711.618
85.7	53					0.135	0.005		0.036429	0.459564		182.204	189.504	232.175	235.515	409.484	566.891	628.465	648.965
79	64					0.144	0.011		0.450986	0.327454		177.164	207.732	231.7	273.666	415.736	545.409	657.777	622.373
84.3	59					0.045	0.003		0.025483	0.245567
79.6	78					0.035	0.011		0.226226	0.030925
95.3	66					0.104	0.011		0.000958	0.039611
82	73					0.06	0.001		0.042118	0.000852
						0.042	0.016		0.031212	0.161849		2i	WT	Wash-/-		WT	Wash-/-
						0.05	0.01		0.105985	0.034047			0	31.5789		100	68.421
						0.025	0.004		0.008392	0.065739			0	50		100	50
						0.018	0.06		0.075071	0.020698			7.14286	0		92.8572	100
						0.064	0.024		0.078526	0.223188			20.8333	37.931		79.1667	62.069
						0.025	0.012		0.269867	0.114335			0	29.0323		100	70.9677
						0.102	0.032		0.078757	0.252271			20.6897	10.5263		79.3103	89.4737
						0.026	0.024		0.240697	0.105043			0	41.1765		100	58.8235
						0.035	0.013		0.070923	0.334509			4.7619	21.4286		95.2381	78.5714
						0.049	0.028		0.310561	0.063694			0	12.5		100	87.5
						0.037	0.011		0.076781	0.544241			0	29.1667		100	70.8333
						0.066	0.006		0.117966	0.591638			0	21.4286		100	78.5714
						0.073	0.003		0.228723	0.162145			5.26316	5		94.7369	95
2J						0.037	0.022		0.224909	0.31779			23.5294			76.4706
WT	WT	Wash-/-	WASH CytD			0.082	0.007		0.046226	0.004811			0			100
40	54	27	105			0.032			0.14625	0.110596			2.85714			97.1429
35	44	54	78			0.069			0.174568	0.005923			0			100
67	82	40	63			0.27			0.263082	0.63226			0			100
75	69	86	50			0.188			0.078909	0.712403			8.33333			91.6667
43	85	61	90			0.212			0.006055	0.134514			0			100
66	67	35	49			0.289			0.526827	0.527607			0			100
54	69	51	74			0.206			0.015438	0.320664
60	96	60	106			0.257			0.070022	0.223563
74	58	69	61			0.231			0.081607	0.235037
51	35	43	88			0.291			0.014782	0.130817
35	39	45	76			0.191			0.440302	0.28222
25	65	40	84			0.244			0.046659	0.567797
32	71	39	64			0.186			0.065072	0.188759
53	71	43	62			0.096			0.024871	0.828534
62	69	55	80			0.116			0.079623	0.211372
35	60	49	73			0.109			0.119814	0.36169
53	68	47	62			0.146			0.162581	0.073049
44	74	58	65			0.033			0.057072	0.070558
42	67	50	42			0.027			0.026331	0.067996
36	72	39	73						0.316147	0.113824
49	85	62	49						0.410337	0.245543
45	88	67	58						0.356277	0.075594
50	76	51	51						0.364985	0.302921
63	49	74	59						0.079858	0.415517
57	66	63	50						0.259185	0.744455
52	53	70	73						0.026457	0.112589
47	91	55	63						0.102192	0.302782
51	71	60	92						0.041595	0.023239
36	99	63	58						0.15056	0.131918
47	73	77	65						0.022865	0.132123
63	89	57	82						0.032263	0.175532
45	111	40	71						0.495224	0.024994
46	102	51	66						0.012739	0.081167
48	109	67	49						0.021084	0.109265
63	100	90	110						0.027449	0.252523
54	109	69	108						0.291862	0.287204
35	79	66							0.320786	0.086691
44	90	63							0.439089	0.119584
35	108	70							0.10936	0.141532
40	63	78							1.00293	0.266793
37	94	60							0.297264	0.340722
47	99	48							0.035497	0.013536
41		78							0.615132	0.023514
32		67							0.131217	0.209864
28									0.270792	0.005342
32									0.097265	0.224354
52									0.105073	0.304099
32									0.18915	0.512203
									0.38495	0.399299
									0.064919	0.13594
									0.038829	0.108594
2K									0.084026	0.092423
NS	fMLF	GM-CSF	GM-CSF+ fMLF	KO NS	KO fMLF	KO GM-CSF	KO GM-CSF+ fMLF		0.365826	0.329917
100	108.871	97.7823	203.226	247.379	287.097	320.766	411.089		0.363866	0.139339
91.5323	124.395	106.048	203.226	158.669	254.032	298.992	327.419		0.55637	0.041091
89.3145	127.419	128.226	207.863	241.129	297.984	294.153	348.185		0.054044	2.16304
100	100.763	97.7099	143.893	250.382	290.84	243.893	236.26		0.049744	0.038564
103.435	162.595	155.725	187.405	265.649	322.901	287.023	257.634		0.083056	0.01649
150	220.611	176.336	209.924	230.916	290.84	268.702	216.412		0.057057	0.201226
100	101.888	126.563	169.32	182.637	201.791	259.315	300.477		0.216677	0.124483
88.9368	111.717	114.285	174.874	163.118	256.067	269.267	348.631		0.1084	0.17739
98.3663	109.312	113.978	161.289	208.75	270.254	272.417	376.279		0.127364	0.161184
									0.239206	0.236363
									0.325209	0.079
2L									0.05698	0.158756
NS	KO NS		Cyt D/fMLF	KO Cyt D/fMLF					0.040297	0.320221
182.56	358.196		1202.5	895.45					0.1236	0.294086
254.756	340.188		1256.44	845.246					0.116475	0.056105
164.076	512.137		777.973	743.725					0.229263	0.092561
242.249	409.484		706.348	621.272					0.226913	0.133257
182.204	415.736		407.763	605.609					0.131691	0.097153
177.164	92.676		411.558	290.164					0.239933	0.089919
68.608	92.676		220.016	274.154					0.03816	0.496435
86.442	68.608		232.284	232.284					0.564939	0.223958
57.278	125.878		220.016	299.568					0.153372	0.238843
70.314	177.164		306.138	300.494					0.058111	0.1287
61.988	40.273		302.986	234.149					0.145531	0.164625
73.992	22.896		290.808	127.874					0.139274	0.08103
33.843	32.955		704.784	346.208					0.858698	0.00245
37.366	86.552		581.745	427.235					0.051927	0.038899
46.599	223.919		557.777	340.062					0.017293	0.015259
58.534	341.818		81.602	1226.12					0.044785	0.038423
119.814	240.056		223.919	486.436					0.107551	0.502789
113.562	239.288		514.986	534.384					0.086802	0.139442
129.581	137.148		546.108	212.258					0.053763	0.160661
128.652	129.068		896.449	323.91					0.065645	0.465104
120.576	114.206		494.64	303.668					0.178199	0.068218
78.516			396.388						0.11407	0.232434
95.864			371.856						0.03808	0.373339
									0.094606	0.49435
									0.069267	0.150598
									0.263925	0.207294
									0.016463	0.02324
									0.081879	0.105108
									0.062439	0.19351
									0.00328	0.408418
									0.167958	0.112516
									0.355238	0.141718
									0.313358	0.04587
									0.225806	0.347501
									0.342178	0.176599
									0.056057	0.072741
									0.013875	0.035112
									0.083015	0.006506
									0.156414	0.06767
									0.043772	0.202716
									0.111834	0.261047
									0.008898	0.381615
									0.002697	0.461343
									0.049943	0.1067
									0.031513	0.173431
									0.092997	0.153296
									0.147338	0.120029
									0.099859	0.141661
									0.209547	0.608106
									0.025934	0.308425
									0.129272	0.190876
									0.047082	0.671811
									0.231781	0.954093
									0.144772	0.060723
									0.054695	0.126717
									0.026168	1.17643
									0.233472	0.613125
									0.101019	0.517571
									0.002695	0.991686
									0.176418	0.121689
									0.410347	0.534847
									0.044832	0.191339
									0.022008	0.5857
									0.91001	0.032841
									0.030225	0.401424
									0.118741	0.316095
									0.244028	0.335452
									0.240558	0.158907
									0.077575	0.285371
									0.342451	0.019918
									0.059751	0.00499
									0.283571	0.048985
									0.161139	0.055742
									0.275588	0.19405
									0.105298	0.033189
									0.197775	0.168297
									0.00851	0.188659
									0.090002	0.013937
									0.103373	0.134252
									0.277798	0.042679
									0.119616	0.239355
									0.115382	0.199483
									0.182784	0.505339
									0.237723	0.303981
									0.142856	0.126572
									0.194528	0.359389
									0.129308	0.191535
									0.081639	0.956005
									0.153116	1.09305
									0.037691	0.712619
									0.073278	1.30081
									0.02835	0.746661
									0.04181	1.18182
									0.046801	1.32289
									0.182208	1.00088
									0.022842	0.01997
									0.200348	0.547232
									0.166461	0.127577
									0.130911	0.95162
									0.126557	0.418311
									0.003268	0.233565
									0.312084	0.702187
									0.206293	1.01651
									0.053697	0.019837
									4.07283	0.031422
									0.064538	0.951986
									0.517653	0.00205
									0.135576	0.839606
									0.486757	0.78599
									0.208674	0.071507
									0.019321	0.436896
									0.051423	0.055718
									0.177654	0.614631
									0.056593	0.6585
									0.181571	0.550222
									0.010172	0.667893
									0.161648	0.531111
									0.149257	0.670767
									0.028255	0.995519
									0.076466	0.359568
									0.031327	0.865384
									1.34548	0.34038
									0.248299	0.902369
									0.198965	0.925124
									0.032921	0.369159
									0.155048	0.766077
									0.768854	0.293191
									0.027654	0.120647
									0.20328	0.19457
									0.263766	0.115116
									0.143366	0.430407
									0.333765	0.509647
									0.515403	0.162107
									0.557517	0.050441
									0.222395	0.323288
									0.443874	0.990336
									0.019199	0.363173
									0.178582	0.172529
									0.124875	0.251284
									0.115154	0.159654
									0.139942	0.629297
									0.044798	0.617563
									0.021206	0.077863
									0.206663	0.054338
									0.23512	0.05042
									0.137652	0.241912
									0.000486	0.225308
									0.477517	0.203228
									0.142611	0.145771
									0.243406	0.420374
									0.149574	0.194703
									0.558759	0.141171
									0.034058	0.278077
									0.102346	0.60111
									0.22001	0.406634
									0.375149	0.011459
									0.127107	0.044782
									0.274456	0.02432
									0.168083	0.246517
									0.277728	0.611329
									0.30859	0.429062
									0.117926	0.810071
									0.01652	0.048995
									0.180705	1.11382
									0.531137	0.411916
									0.186779	0.827549
									0.214905	0.133109
									0.158234	0.180246
									0.161627	0.407137
									0.008664	0.028339
									0.088027	0.906317
									0.025511	0.336793
									0.075342	0.277924
									0.853343	0.098841
									0.392233	0.209745
									0.151364	0.051578
									0.117588	0.172027
									0.175787	0.091965
									0.151893	0.242392
									0.067449	0.602715
									0.002048	0.038292
									0.051023	0.118309
									0.064077	0.026569
									0.147828	0.392988
									0.169356	0.045235
									0.129478	0.292973
									0.042808	0.072512
									0.021091	0.244088
									0.407056	0.128992
									0.00646	0.521271
									0.187576	0.176748
									0.47216	0.082527
									0.163162	0.452213
									0.196461	0.247184
									0.059676	0.120099
									0.112679	0.567221
									0.229943	0.31352
									0.434053	0.030907
									0.115413	0.207801
									0.550682	0.218884
									0.280787	0.071779
									0.082565	0.10398
									0.269967	0.080447
									0.084728	0.092953
									0.013273	0.115665
									0.226451	0.311926
									0.014702	0.251232
									0.137928	0.034203
									0.182016	0.162232
									0.004713	0.125024
									0.020781	0.123165
									0.347632	0.462039
									0.140945	0.774194
									0.059424	0.101929
									0.404255	0.594672
									0.647439	0.540828
									0.122606	1.02235
									0.090248	0.049228
									0.192574	1.17388
									0.082226	0.290751
									0.132668	0.640577
									0.006246	0.157747
									0.144608	0.774291
									0.208656	0.443183
									0.078383	0.184606
									0.002708	0.019456
									0.020554	0.131598
									0.077179	0.054824
									0.188982	0.102521
									0.600622	0.047226
									0.393271	0.005225
									0.199796	0.351725
									0.309516	0.257633
									0.335743	0.174367
									0.186625	0.048622
									0.038193	0.374262
									0.115903	0.197245
									0.072371	0.442929
									0.051618	0.148376
									0.218826	0.075054
									0.051126	0.232101
									0.287216	0.065042
									0.115547	0.836078
									0.201324	0.016745
									0.125618	0.243652
									0.178635	0.117355
									0.322485	0.186714
									0.146356	0.22614
									0.365707	0.094303
									0.079276	0.342856
									0.239996	0.036522
									0.135995	0.012238
									0.39679	0.443428
									0.173611	0.527854
									0.154959	0.063875
									0.082459	0.227994
									3.25329	0.754606
									0.231393	0.030261
									0.10408	0.186798
									0.047765	0.157186
									0.124007	0.489704
									0.019992	0.166634
									0.420499	0.028182
									0.09272	0.724627
									0.045395	0.109811
									0.57071	0.083371
									0.105863	0.07468
									0.012689	0.086837
									0.162288	0.011972
									0.133359	0.063973
									0.10297	0.161855
									0.188066	0.029619
									0.029993	0.00732
									0.083245	0.35652
									0.571656	0.205293
									0.426947	0.257113
									0.10358	0.116071
									0.155203	0.024028
									0.163553	0.239258
									0.100794	0.475109
									0.026445	0.533924
									0.364118	0.258242
									0.113223	0.006
									0.140551	0.600681
									0.040586	0.246442
									0.39124	0.493903
									0.016411	0.090682
									0.032497	0.121323
									0.218869	0.417402
									0.114828	0.132353
									0.168172	0.062224
									0.032944	0.253109
									0.023895	0.422871
									0.089659	0.083615
									0.045349	1.10895
									0.055186	0.048665
									0.387913	0.052391
									0.014082	0.025739
									0.021268	0.262903
									0.257664	0.052254
									0.449203	0.147509
									0.120379	0.284969
									0.920517	0.763935
									2.06932	0.014302
									0.09739	0.069965
									0.155933	0.108346
									0.28679	0.010849
									0.094044	0.414691
									0.23184	0.825771
									0.067073	0.009783
									0.134525	0.77353
									0.041103	0.702547
									0.022723	0.210585
									0.077968	0.080033
									0.083416	0.25114
									0.026309	0.303443
									0.043498	0.095574
									0.087284	0.017048
									0.414357	0.306407
									0.043843	0.015076
									0.125895	0.048526
									0.080966	0.058715
									0.263554	0.077954
									0.184303	0.162899
									0.136801	0.080652
									0.015434	0.246756
									0.089062	0.06737
									0.043491	0.146533
									0.069824	0.01084
									0.04387	0.04585
									0.353019	0.069454
									0.222926	0.042786
									0.074045	0.190298
									0.004269	0.039828
									0.090487	0.309393
									0.10442	0.076111
									0.164735	0.276903
									0.262367	0.165153
									0.078201	0.005356
									0.049637	0.347093
									0.197048	0.032951
										0.032951

## Sheet: Figure 3
Figure 3
	3C						3H	WT			Wash-/-
	GST	GST-Rab27a					NS	53.105	43.221	54.147	125.126	121.697	117.961
	28051.6	65726.1					GM-CSF+ fMLF	60.117	54.147	63.882	163.679	144.296	129.086
	5164.23	63666.5					NEI20	55.816	45.006	41.662	56.097	65.416	45.357
	35932.4	75240.4					NEI20+ GM-CSF+ fMLF	55.256	48.995	48.891	64.004	71.535	45.76
	9779.08	78122.9
							3K
	3E						WT	Wash -/-	WT NEI20	Wash-/- NEI20
	GFP control + myc-JFC1	GFP-Rab27a + myc-JC1	GFP-Rab27a + myc-JC1--N-WASH	GFP-Rab27a + myc-JC1--C-WASH			0.31	0.1	0.677	0.375
	0.026	0.079	0.041	0.032			0.343	0.139	0.308	0.362
	0.028	0.083	0.039	0.033			0.353	0.169	0.658	0.333
	0.026	0.086	0.04	0.035			0.296	0.152	0.556	0.233
							0.362	0.125	0.506	0.335
							0.371	0.327	0.512	0.428
							0.23	0.179	0.691	0.398
	3G						0.207	0.172	0.648	0.287
	WT	Wash-/-					0.334	0.121	0.654	0.315
	0.622	0.864					0.22	0.188	0.622	0.249
	0.429	0.789					0.382	0.186	0.42	0.318
	0.384	0.738					0.363	0.159	0.505	0.314
	0.493	0.791					0.362	0.237	0.562	0.498
	0.546	0.878					0.371	0.279	0.591	0.329
	0.356	0.906					0.32	0.152	0.461	0.337
	0.431	0.815					0.207	0.132	0.483	0.321
	0.223	0.88					0.334	0.188	0.763	0.47
	0.304	0.69					0.22	0.186	0.61	0.435
	0.397	0.49					0.282	0.149	0.646	0.43
	0.358	0.455					0.313		0.487	0.404
	0.57	0.608							0.678	0.404
	0.561	0.614							0.566
	0.45	0.704							0.697
	0.721	0.724							0.68
	0.233	0.931							0.695
	0.355	0.785							0.634
	0.915	0.573							0.638
	0.363	0.637							0.629
	0.741	0.724							0.891
	0.372	0.529							0.572
	0.433	0.486							0.662
	0.27	0.459
	0.692	0.631
		0.844					3I	WT			Wash-/-
		0.838					NS	609	506	546	2462	1814	1789
							GM-CSF+ fMLF	1970	2040	1411	2969	2954	2670
							NEI20	850	785	712	556	638	430
							NEI20+ GM-CSF+ fMLF	852	729	727	651	576	442

## Sheet: Figure 4
Figure 4
4A	NS	fMLF	KO NS	KO fMLF		NS	PMA	KO NS	KO PMA		4B	IgG-NS	IgG-fMLF	α-WASH-NS	α-WASH-fMLF
	231.825	340.013	281.046	270.803		231.825	965.443	281.046	648.024			8857.84	21317.4	6554.79	6751.55
	307.361	357.999	230.081	341.926		307.361	915.359	230.081	689.709			5317.13	11078.8	6701.48	2925.43
	330.496	376.285	217.939	293.823		330.496	931.809	217.939	700.391			898.527	29427.8	2092.62	20321.5
	175.413	369.261	220.742	272.043		175.413	407.741	220.742	478.043			11678.9	28290.3	2039.05	6990.91
	338.297	445.814	180.678	340.466		338.297	1045.28	180.678	591.045
	331.827	573.687	347.012	454.376		331.827	1015.08	347.012	770.621
	223.819	328.675	126.807	281.879		223.819	681.296	126.807	954.244
	313.623	287.456	134.922	310.812		313.623	1071.42	208.3	778.568
	320.203	779.701	208.3	315.501		320.203	1623.7	219.803	1246.43
	162.801	593.554	134.931	202.012		402.978	1616.22	158.309	1151.44
	143.662	172.861	109.782	90.507		253.595	1678.6
	152.792	233.322	97.485	183.442		198.314	1420.91
	119.97	142.449	56.438	91.759
	140.044	321.185	133.383	290.507
	243.534	244.188	86.49	131.466
4D					4F				4H					4i					4K
					WT	Wash-/-			WT NS	WT fMLF	Wash-/- NS	Wash-/- fMLF		NS	KO NS	Cyt D/fMLF	KO Cyt D/fMLF		WT -	WT +	Wash-/- -	Wash-/- +
WT	Wash-/-				27.8	17.9			1.16619	2.54262	0.438634	0.905539		171.506	69.88	502.807	365.926		82	90	101	48
0.072	0.049				34.5	19.1			1.20416	1.40731	0.12	1.48661		138.829	79.652	473.105	445.095		46	98	43	58
0.015	0.032				32.5	8.1			1.34164	1.801	0.52811	1.10454		204.739	26.26	427.741	322.6		74	97	46	79
0.03	0.054				26.7	10.8			0.761577	1.4364	0.294109	0.583095		80.98	22.51	1611.61	588.49		98	99	45	67
0.018	0.066				16.7	6.2			1.7088	1.69753	0.431741	0.824621		66.15	22.85	956.66	508.1		64	76	62	64
0.033	0.052				20	17.2			0.848528	2.57029	0.4	0.412311		42.154	31.07	249.767	178.267		82	101	68	93
0.002	0.054				31.3	20.6			1.30384	0.577104	0.291548	0.3		31.859	22.42	225.619	80.201		106	73	66	68
0.218	0.079				16.7	14.3			1.97231	1.08333	0.860232	0.509902		43.772	27.273	195.105	245.47		54	86	40	56
0.12	0.117				28.6	14.7			0.583095	1.17047	0.431741	0.608276		223.819	126.807	932.455	465.916		52	85	58	46
0.006	0.025				29.6	12.1			0.806226	1.78	0.484149	0.509902		313.623	208.3	1061.22	614.026		59	135	68	55
0.023	0.118				16.7	10			0.565685	1.3927	0.901388	0.728011		320.203	109.772	1029.62	286.09		72	63	29	73
0.186	0.07				15.6	17.2			1.38924	1.28062	0.815843	0.282843		194.92	102.618	515.828	389.162		103	88	58	56
0.065	0.067				20	13.2			1.02956	0.921955	1.35163	0.5		199.258	105.336	562.56	317.702		98	106	77	100
0.029	0.039				20.8	22.9			1.34164	1.45055	0.60407	0.640312		291.518	79.178	1187.03	186.416		91	157	31	61
0.072	0.024				12.9	6.1			1.16619	0.92	0.628013	0.728011		293.906	108.128	1063.99	348.368		87	110	30	63
0.003	0.024				29.6	3			0.921955	0.606712	1.10223	0.583095		210.044	144.182	575.87	486.234		66	67	45	46
0.025	0.006				50	4.8			0.707107	0.743303	0.800999	0.7		201.378		787.258			62	113	52	52
0.094	0.039				35				0.761577	0.781025	0.976166	1.74642							79	189	90	102
0.046	0.024				28.1				1.04403	1.43178	0.64	0.5							59	142	42	54
0.021	0.15								1.5	1.2083	0.65146	0.984886							74	129	35	84
0.11	0.04								1.03942	0.948683	0.494065	0.583095							64	131	35	84
0.007	0.028								0.855628	1.80278	0.429418	0.67082							85	115	38	61
0.075	0.113								1.10041	1.7	0.82	0.921955							59	102	63	74
0.037	0.024								1.12361	0.894427	0.765572	0.824621							72	121	59	67
0.102	0.077								0.850941	1.82483	0.91236	0.583095							72	96	38	82
0.074	0.079								0.282843	1.3153	0.847585	0.640312							119	95	46	74
0.081	0.226								1.21758	0.921955	0.501598	0.728011							63	73	35	53
0.112	0.051								0.700071	1.20416	0.447214	0.8544							62	132	52	86
0.111	0.106								0.765572	0.715891	0.771751	0.608276							81		79	59
0.207	0.243								1.56974	0.412311	0.8544	0.8544							88		85	57
0.155	0.192								0.6	0.948472	0.707107	0.2							66		33	49
0.15	0.035								1.11803	0.640312	0.824621	0.412311							92		30	52
0.041	0.018								0.905539	2.51794	0.412311	0.509902							68		22
0.038	0.007								1.48661	1.05683	0.948683	0.583095							49		36
0.021	0.183								1.58114	1.2855	0.98995	1.5							40		47
0.033	0.032								1.56205	0.788733	1	0.608276							70		52
0.019	0.022								1.42127	0.806226	0.921955	0.707107							63		30
0.018	0.231								1.03942	1.63322	0.412311	1.42127							57		24
0.061	0.026								0.728011	1.67075	1.33417	0.781025							89		20
0.021	0.028								0.67082	1.47231	0.640312	0.583095							66		29
0.082	0.012								1.08241	1.61914	0.707107	0.538516							97		32
0.057	0.008								1.08977	0.780897	0.509902	0.316228							117		45
0.048	0.153								0.836002	0.979847	1.34536	0.583095							62		58
0.027	0.051								0.860232	1.88266	0.806226	0.509902							60		43
0.059	0.049								1.11803	0.747329	1.43178	0.67082							40		39
	0.231								1.16619	0.778203	0.8	0.761577							58		70
	0.127								1.20814	0.968969	0.640312	0.538516							78		47
	0.006								0.836002	0.67082	0.316228	0.921955							53		29
	0.027								0.761577	1.11803	0.60407	0.984886									45
	0.007								1.0032	0.728011	0.412311	0.806226
	0.06
	0.031
	0.019

## Sheet: Figure 5
Figure 5	Fig 5A			Fig 5B					Fig 5E				Fig 5F				Fig 5G				Fig 5H					5L
	WT	Wash-cKO		NS	PMA	NS	PMA		WT	Wash-cKO			WT	Wash-cKO			WT	Wash-cKO			WT	Wash-cKO				WT	WT (Rac activ)	Wash-cKO	Wash-cKO (Rac activ)			5I
	0.172	0.063		0	0	0.015	0		0.368	0.626			0.177	0.254			0.601	0.636			0.857	0.313				1.15	1.32	0.66	0.16			NS	fMLF	NS	fMLF		NS	fMLF	NS	fMLF
	0	0.747		0	0	0.186	0		0.351	0.8			0.125	0.128			0	0.872			0.325	0.113				0.49	0.98	0.58	1.36			193.703	280.243	168.893	479.93		101.402	132.459	59.443	134.931
	0.208	0.896		0.001	0	0.011	0		0.368	0.958			0.312	0.201			0.465	0.991			0.116	0.149				0.45	1.75	0.65	0.51			122.217	187.499	172.657	351.884		68.762	119.81	79.944	237.474
	0.495	0.813		0.046	0	0.003	0.013		0.547	0.949			0.106	0.241			0.662	0.982			0.162	0.48				0.17	0.54	0.67	0.59			83.099	222.55	132.953	290.969		100.011	161.992	125.607	165.694
	0.796	0.132		0	0	0	0.118		0.671	0.85			0.594	0.263			0.922	0.957			0.359	0.472				0.41	1.15	0.76	0.99
	0.599	0.886		0	0	0	0		0.707	0.898			0.552	0.305			0.826	0.973			0.212	0.375				0.42	0.79	0.44	0.59			5J
	0.345	0.875		0	0	0	0.3		0.46	0.9			0.48	0.247			0.591	0.968			0.374	0				0.56	1.13	0.44	0.65			NS	fMLF	NS	fMLF		NS	fMLF	NS	fMLF
	0.488	0.682		0.001	0	0.013	0		0.419	0.918			0.141	0.337			0.664	0.961			0.13	0.118				0.51	0.72	0.83	0.57			8.07	140.04	332.55	425.565		10.95	69.81	83.365	263.005
	0.395	0.542		0.002	0	0.004	0		0.576	0.802			0.118	0.316			0.885	0.983			0.016	0.099				0.66	0.57	1.28	0.44			12.35	51.785	334.58	297.365		8.37	45.72	38.81	175.42
	0.904	1		0.021	0	0.293	0		0.758	0.568			0.32	0.347			0.907	1			0.418	0.063				0.56	0.62	0.54	1.11			10.275	196.36	395.05	521.725		8.07	23.185	31.89	171.4
	0.861	0.84		0.078	0	0.072	0		0.519	0.954			0.218	0.19			0.833	0.966			0.108	0.452				0.51	0.75	0.6	0.48
	0.286	0.71		0.125	0	0.006	0.049		0.384	0.919			0.381	0.298			0.43	0.967			0.249	0.033				0.54	0.78	0.45	0.63
	0.943	0		0	0	0.001	0		0.452	0.826			0.209	0.256			0.725	0			0.786	0.029				0.79	1.21	0.63	0.61
	0.786	0		0.087	0	0	0.194		0.502	0.822			0.105	0.358			0.882	0			0.693	0.118				0.56	0.63	0.41	0.5
	0.151	0.467		0.039	0	0	0		0.137	0.946			0.593	0.388			0.279	0.953			0.617	0.147				1.42	0.74	0.51	0.6			5C			5D
	0.244	0.622		0.006	0	0.286	0		0.59	0.766			0.112	0.212			0.969	0.842			0.696	0.121				1.46	0.62	0.43	0.55			WT	Wash-cKO		WT	Wash-cKO
	0.277	0.656		0.046	0	0.097	0.02		0.588	0.911			0.644	0.125			0.75	0			0.173	0.191				0.64	1.46	0.39	0.48			0.045651	0.115093		0.402052	0.117893
	0.619	0.731		0.004	0	0	0.571		0.866	0.894			0.249	0.33			0.589	0.999			0.547	0.176				0.87	0.77	0.89	0.84			0.044575	0.126004		0.451785	0.132412
	0.981	0.522		0.252	0	0.003	0		0.678	0.959			0.198	0.569			0.842	0			0.206	0.015				0.64	1.51	0.6	0.67			0.020898	0.111175		0.354516	0.136505
	1	0.597		0.007	0	0.003	0		0.403	0.891			0.243	0.275			0.86	1			0.738	0.049				0.7	1.07	0.39	0.43
	0.149	0		0.386	0	0.072	0.429		0.715	0.613			0.147	0.32			0.927	0.869			0.087	0.147				0.47	0.83	0.49	0.57
	0	0.01		0.204	0	0	0		0.639	0.294			0.295	0.183			0.946	0.991			0.44	0.156				0.54	0.53	0.45	0.71
	0.029	0.023		0.038	0	0	0		0.403	0.131			0.355	0.171			0.88	0.933			0.902	0.17				0.98	0.57	0.4	0.59
	0	0.051		0.012	0	0	0		0.618	0.172			0.276	0.264			0.529	0.921			0.61	0.141				1.11	1.31	0.5	1.06
	0.286	0.03		0.023	0.009	0.001	0		0.492	0.189			0.239	0.476			0.9	0.983			0.805	0.108				0.53	0.68	0.51	0.49
	0.083	0.031		0	0	0	0		0.744	0.448			0.617	0.366			0.759	0.909			0.897	0.358				0.88		0.5	0.65
	0.159	0.151		0.009	0	0	0		0.521	0.353			0.612	0.35			0.312	0.972			0.129	0.22				0.9	1.23	0.83	1.15
	0	0.043		0	0	0.024	0		0.892	0.1			0.777	0.237			0.604	0.996			0.417	0.552					0.71	0.46	0.59
	0	0.022		0.011	0	0	0		0.877	0.4			0.395	0.31			0.892	0.967			0.254	0.17				0.62	0.66	0.8	0.89
	0.106	0.121		0.074	0	0.031	0		0.448	0.271			0.367	0.567			0.926	0.907			0.477	0.541				0.47	0.93	1.21
	0.095	0.36		0.015	0	0	0.117		0.713	0.126			0.425	0.375			0.588	0.958			0.734	0.042				0.61	0.71	0.34	0.54
	0	0		0	0	0	0.086		0.576	0.706			0.256	0.54			0.957	0.961			0.908	0.003				0.52	0.99	0.75	0.61
	0.145	0.804		0.206	0	0.001	0.545		0.049	0.178			0.278	0.444			1	0.991			0.587	0.195				0.84	0.8	0.51	1.36
	0.272	0.621		0	0	0	0		0.3	0.545			0.352	0.344			0.364	0.986			0.605	0.252				0.49	0.99	0.52	0.86
	0.063	0.376		0	0	0	0		0.286	0.562			0.555	0.367			0.59	0			0.379	0				0.46	0.58	1.06	1.08
	0	0.433		0.021	0	0	0		0.114	0.363			0.79	0.324			0.773	0			0.303	0.109				0.46	2.04	0.35	0.77
	0.526	0.94		0.105	0	0.047	0		0.462	0.418			0.527	0.371			0.816	0.891			0.245	0.315				0.54	1.32	0.65	1.58
	0.059	0.87		0.614	0	0.023	0		0.314	0.679			0.659	0.262			0.907	1			0.731	0.003				0.47	1.11	0.66	0.84
	0.385	0.712		0.134	0	0.097	0		0.454	0.646			0.584	0.631			0.712	0.949			0.633	0.218				0.53	0.86	0.64	1.09
	0.467	0.574		0.008	0	0.103	0.118		0.702	0.52			0.269	0.388			0.695	0			0.745	0.039				0.41	1.52	0.81	1.03
	0.177	0.923		0.179	0	0.004	0.011		0.443	0.466			0.848	0.273			0.702	0.876			0.057	0.134				0.57	0.82	1.09	0.53
	0	0.638		0	0.048	0.001	0		0.242	0.722			0.154	0.539			0.554	0.97			0.546	0.05				0.75	1.22	0.4	0.65
	0.312	0.644		0	0	0.041	0		0.66	0.818			0.366	0.561			0	1			0.349	0.029				0.68	0.76	0.59	1.58
	0.159	0.861		0.009	0	0	0.056		0.73	0.578			0.387	0.513			0.949	0.98			0.224	0.102				0.45	0.64	0.76	0.55
	0	0.484		0.027	0	0	0		0.604	0.451			0.477	0.167			0.121	0			0.503	0.095				0.69	0.58	0.5	0.9
	0.349	0.638		0.002	0	0.174	0		0.55	0.52			0.59	0.39			0.645	0.977			0.256	0.016				0.43	0.58	0.33	1
	0	0.809		0.411	0.231	0.018	0		0.19	0.496			0.806	0.414			0.852	0.99			0.383	0.018				0.77	0.53	0.48	0.59
	0.175	0.721		0.009	0.034	0.229	0		0.514	0.656			0.717	0.38			0.883	0.838			0.525	0.436				0.64	0.81	0.32	1.01
	0.139	0.933		0.053	0	0.022	0		0.676	0.635			0.247	0.24			0.773	0.968			0.314	0.009				0.93	0.67	0.48	0.72
	0.156	0.14		0.01	0	0	0		0.36	0.636			0.405	0.365			0.739	0.992			0.429	0.179				0.79	0.64	0.61	0.65
	0.392	0.717		0.001	0.036	0.017	0		0.306	0.317			0.657	0.699			0	0.925			0.672	0.012					0.52	0.46	1.12
	0.484	0.311		0.048	0.082	0	0.003		0.059	0.472			0.36	0.436			0.404	0.984			0.392	0.207				0.76	0.68	0.43	0.92
	0.094	0.9		0.14	0.005	0.014	0		0.264	0.342			0.112	0.392			0.201	1			0.562	0.077				0.81	1.07	0.42	1.78
	0	0.852		0.009	0.073	0.243	0		0.547	0.365			0.517	0.301			0.291	0.996			0.485	0.001				1.23	1.13	0.65	0.91
	0.264	0.838		0	0	0.036	0.038		0.542	0.691			0.477	0.243			0.375	0.995			0.408	0.12				0.56	0.74	0.38	0.76
	0.555	0.662		0.001	0	0	0		0.715	0.423			0.407	0.52			0.368	0.984			0.123	0.008				0.59		0.51	1.12
	0.282	0		0.308	0	0.002	0.026		0.474	0.449			0.471	0.398			0.557	0.975			0.05	0				1.09	0.38	0.49	0.74
	0.076	0.863		0	0	0	0		0.7	0.298			0.205	0.666			0.086	0.961			0.293	0.007				0.51	1.36	0.55	1.02
	0.15	0.689		0.221	0	0.072	0		0.475	0.163			0.802	0.416			0.07	0.848			0.828	0.03				0.71	0.79	0.55	0.84
	0.011	0.254		0.001	0	0.03	0		0.08	0.452			0.347	0.203			0.168	0.903			0.209	0.239				0.43	0.5	1.12	0.59
	0.14	0.223		0	0	0	0		0.39	0			0.422	0.348			0.083	0.985			0.13	0.461				0.47	0.7	0.38	0.87
	0.088	0.372		0.003	0.031	0.003	0		0.213	0.046			0.49	0.391			0.005	0.895			0.451	0.047				0.49	1.1	0.59	0.91
	0.153	0.05		0	0.143	0.109	0.066		0.09	0.571			0.61	0.51			0.001	0.833			0.635	0.12				0.53	0.42	0.48
	0	0.525		0	0	0.012	0		0.283	0.061			0.639	0.423			0.084	0.64			0.541	0.164				0.7	0.16	0.64	0.76
	0.129	0.913		0.021	0.02	0.304	0		0.362	0.129			0.783	0.613			0.038	0.958			0.418	0				0.4	1.06	0.73	0.77
	0.472	0.921		0	0	0	0		0.259	0.225			0.242	0.486			0.007	0.968			0.257	0.076				0.54	0.76	0.9	0.61
	0.068	0.525		0.09	0	0.414	0		0.176	0.395			0.496	0.115			0.055	0.859			0.634	0.155				0.9	0.59	1.09	0.44
	0.011	0.656		0	0.091	0.002	0		0.078	0.486			0.256	0.252			0	0.95			0.883	0.026				0.5	1.16	0.34	1.4
	0.005	0		0.017	0	0	0		0.448	0.249			0.335	0.358			0.01	0.989			0.43	0.068				0.46	0.87	0.54	0.73
	0.443	0.917		0.197	0	0.148	0		0.21	0.399			0.586	0.289			0.028	0.973			0.664	0.067				0.77	0.77	0.43	1.18
	0.005	0.447		0	0	0.014	0		0.355	0.017			0.628	0.09			0.031	0.96			0.238	0.362				0.74	0.88	0.51	0.58
	0.008	0.554		0.025	0	0.193	0		0.386	0.21			0.612	0.486			0.014	0.956			0.576	0.174				0.58	0.56	0.41	0.95
	0.036	0.305		0.019	0	0.051	0		0.277	0.203			0.534	0.044			0.16	0.852			0.663	0.134				0.58	0.59	0.52	1.02
	0	0.04		0.001	0.026	0	0		0.076	0			0.596	0.511			0.026	0.997			0.063	0.219				0.57	0.62	0.52	1.11
	0.379	0.509		0	0.088	0.403	0		0.546	0.378			0.32	0.444			0.013	0.916			0.293	0.127				0.57	1.39	0.76	0.37
	0.056	0.588		0	0	0.124	0		0.434	0.382			0.311	0.328			0.01	0.896			0.251	0.459				0.52	0.62	0.53	0.55
	0.096	0.698		0.025	0	0.026	0		0.206	0.152			0.422	0.001			0.021	0			0.706	0.392				1.01	0.51	0.53	0.84
	0.022	0.304		0.011	0	0.008	0		0.304	0.225			0.586	0.179			0.008	0.78			0.521	0.662				0.71	0.72	0.92	0.75
	0.098	0.593		0.044	0.007	0.041	0		0.158	0.401			0.205	0.048			0.005	0.956			1	0				0.74	1.21	0.64	0.7
	0.435	0.248		0.006	0	0.018	0		0.035	0.173			0.09	0.317			0.009	0.674			0.565	0.375				0.63	0.98	0.45	1.06
	0.256	0.242		0	0	0.03	0		0.504	0.471			0.605	0.151			0	0.992			0.79	0.145				0.52	0.91	0.43	0.53
	0.132	0.104		0	0	0.098	0		0	0.256			0.258	0.096			0.051	0.963			0.602	0.149				1.3	0.77	1	1.74
	0.129	0.334		0	0	0	0		0.495	0.106			0.514	0.243			0	0.911			0	0.549				0.28		0.43	1.11
	0.064	0.193		0.002	0	0.134	0		0.33	0.32			0.391	0.441			0	0.962			0.297	0.299				0.54	0.69	0.37
	0.313	0.509		0.148	0	0	0		0.149	0.41			0.447	0.167			0.024	0.911			0.62	0.038				0.31	1.04	0.6	0.64
	0	0.568		0.205	0	0.12	0		0.29	0.357			0.25	0.393			0.071	0			0.583	0.343				0.58	0.79	0.68	0.6
	0.181	0.162		0	0.022	0.004	0		0.214	0.012			0.262	0.036			0.015	0.961			0.5	0.205				0.62	1.06	0.42	1.4
	0.441	0.294		0.084	0.007	0.004	0		0.382	0.289			0.19	0.174			0.025	0.972			0.691	0.042				0.55	0.74	0.57	0.57
	0.025	0.427		0.1	0	0.084	0		0.205	0.115			0.133	0.692			0	0.948			0.561	0.389				0.27	0.72	0.47	1.39
	0.234	0.52		0.332	0	0.179	0		0.571	0.272			0.377	0.394			0.015	0.932			0.47	0.322				0.57	0.71	0.56	0.55
	0.233	0.68		0.105	0.165	0.052	0		0.353	0.05			0.146	0.361			0.089	0.727			0.594	0.287				0.52	0.66	0.54	0.55
	0.245	0.443		0.009	0	0.216	0		0.187	0.089			0.27	0.477			0.013	0.848			0.687	0.049				0.52	0.89	0.61	1.08
	0.245	0.195		0.002	0	0	0		0.279	0.54			0.407	0.479			0.001	0.422			0.66	0.333				1.07	1.16	0.55	0.87
	0.118	0.542		0	0	0.021	0		0.735	0.531			0.295	0.529			0.008	0.269			0.681	0.148				0.75	1.6	0.65	0.47
	0.278	0.338		0.089	0	0.098	0		0.039	0.436			0.411	0.672			0.005	0.08			0.733	0.369				0.81	0.59	0.34	0.7
	0.175	0.519		0	0.038	0	0		0.489	0.281			0.338	0.391			0.015	0.211			0.507	0.213				1.27	1.3	0.19	0.76
	0.015	0.515		0.014	0	0	0		0	0.352			0.382	0.591			0.551	0.4			0.392	0.143				0.93	0.75	0.1
	0.037	0.587		0.203	0.005	0.057	0		0.083	0.568			0.189	0.069			0.248	0.266			0.709	0.523				0.61	0.68	0.39	0.83
	0.012	0		0	0	0	0		0.003	0			0.687	0.318			0.393	0.191			0.685	0.399				0.7	0.92	0.51	0.89
	0.003	0.143		0.016	0	0.092	0.043			0.578			0.273	0.055			0.251	0.266			0.61	0.35				0.7	0.61	0.4	0.82
	0.017	0.377		0.044	0	0.001	0			0.167			0.469	0.191			0.18	0.407				0.59				0.61	0.78	0.45	0.56
	0.014	0.747		0.014	0.027	0	0			0.129			0.494	0.435			0.273	0.2				0.473				0.53	1.11	0.36	0.57
	0.047	0.315		0	0.042	0	0			0.007			0.089	0.318			0.127	0.345				0.302				1.62	0.87	0.64	0.56
	0.019	0		0.002	0.06	0	0						0.26	0.27			0.591	0.493				0.955				0.82	1.39	0.15	0.94
	0.009	0.532		0.008	0	0.008	0						0.227	0.073			0.458	0.524				0.464				0.55	0.58	0.16	0.67
	0.031	0.564		0.029	0	0.002	0						0.38	0.187			0.802	0.545				0.269				0.64	0.99	0.13	1.15
	0.063	0.535		0.006	0	0	0						0.451	0.438			0.103	0.478				0.551				0.7	0.6	0.17	1.29
	0	0.214		0	0	0	0							0.148			0.693	0				0.436				0.52	0.7	0.16	0.6
	0.187	0.768		0	0	0.036	0							0.068			0.501	0.161				0.305				0.78	1.06	0.57	0.91
	0.112	0.604		0.001	0	0.018	0							0.069			0.629	0.507				0.151				0.54	0.95	0.68	1.09
	0.044	0.584		0.026	0	0	0							0.257			0	0				0.222				0.6	0.6	0.13	0.53
	0	0.941		0	0	0.004	0							0.047			0.4	0.429				0.142				0.42	0.75	0.16	1.41
	0.037	0.835		0.01	0	0.001	0							0.361			0.315	0.028				0.277				0.96	0.94	0.28	0.69
	0.031	0.676		0.059	0	0.007	0							0.04			0.648	0.569				0.255				0.57	0.7	0.43	0.8
	0.223	0.868		0.108	0	0	0							0.151			0.626	0.299								0.38	0.76	0.61	0.57
	0.159	0.837		0.125	0	0	0							0.014			0.43	0.203								0.37	1.43	0.15	1.76
	0.029	0.152		0.172	0	0.002	0							0.013			0.128	0.512								0.45	0.88	0.43	1.19
	0.005	0.387		0	0	0.001	0										0.472	0.694								0.56	1.16	0.17	0.55
	0.016	0.443		0	0	0.178	0										0.265	0.773								1.05	0.74	0.14	0.81
	0.032	0.682		0.032	0	0.026	0.013										0.76	0.713								0.9	0.68	0.15	1.08
	0.033	0.756		0	0	0	0										0.796	0.805								0.52	0.65	0.42	0.53
	0.154	0.748		0.019	0	0.001	0										0.401	0.71								0.78	1.43	0.45	0.52
	0.069	0.49		0.001	0	0	0										0.718	0.87								1.02	0.49	0.2	0.52
	0.221	0.429		0.005	0	0	0.342										0.705	0								1.08	0.52	0.28	0.46
	0.227	0.339		0	0	0	0										0.321	0.596									0.7	0.16	0.53
	0	0.844		0.002	0	0	0										0.552	0								0.55	0.56	0.15	0.76
	0.316	0		0.05	0	0	0										0.074	0.418								0.64	0.83	0.17	0.49
	0.81	0.453		0.002	0	0	0.154										0.625	0.85								0.55	1.03	0.19	1.41
	0.053	0.167		0.017	0	0.007	0										0.571	0.916								0.62	0.77	0.54	0.69
	0.162	0.632		0.01	0	0.005	0										0.845	0.649								0.85	0.48	0.29	0.8
	0	0.165		0	0	0.001	0										0.095	0.866								0.61	1.22	0.18	0.57
	0.127	0.65		0.017	0	0.013	0										0.19	0.775									0.59	0.65	1.76
	0.084	0.585		0.056	0	0.011	0										0.659	0.796								1.25	0.67	0.52
	0.02	0.518		0.016	0	0.019	0										0	0.822								0.6	0.67	0.38
	0.184	0.502		0	0	0	0										0.428	0.687								0.63	0.75	0.51
	0.168	0.628		0	0	0.114	0										0.201	0.713								0.95	0.63	0.18
	0.27	0		0	0	0	0										0.177	0.469								0.54	0.59	0.25
	0.319	0.276		0.016	0	0.236	0										0.55	0.656								0.51	0.6	0.19
	0.199	0.568		0.008	0	0.003	0										0.209	0.792								0.51	0.64	0.19
	0.028	0.344		0.067	0	0.1	0										0.593	0.357								0.58	0.53	0.15
	0.254	0.479		0.031	0	0.198	0.014										0.628	0.524								0.61	0.6	0.58
	0.072	0.522		0	0	0.006	0										0.316	0.753								1.01	0.61	0.2
	0.11	0.527		0.005	0	0	0.066										0.056	0.027								0.54	0.64	0.26
	0.683	0.258		0.111	0	0	0										0.764	0.709								0.82	1.28	0.16
	0	0.601		0.02	0	0.142	0										0.566	0.539								0.52	0.97	0.54
	0.017	0.149		0	0	0.003	0										0.274	0.714								0.56	0.68	0.33
	0.016	0.078		0.012	0	0.005	0										0.492	0.667								0.51	0.53	0.29
	0	0		0.073	0	0.018	0.022										0	0.83								0.52	0.97	0.51
	0.04	0.095		0.013	0	0.027	0										0.353	0.58								0.7	0.92	0.15
	0.036	0.434		0.393	0	0.002	0.014										0.208	0.551								0.58	1.37	0.57
	0.003	0.193		0.079	0	0.047	0.219										0.011	0.587								0.54		0.18
	0.101	0.049		0.373	0	0.027	0										0	0.811								0.52	1.25	0.19
	0.055	0			0	0.01	0.139										0.007	0.785								0.84	1.53	0.2
	0.013	0.043			0	0	0.062										0.02	0.746								0.53	1.16	0.52
	0.039	0.019			0	0.013	0										0.226	0								0.56	1.28	0.12
	0.177	0.041			0	0.055	0										0.069	0.881								0.51	1.51	0.16
	0.002	0.011			0	0.018	0										0.03	0.762								0.48	1.16	0.35
	0.083	0			0	0.001	0										0.204	0.75								0.56	1	0.21
	0.042	0.087			0	0	0										0.042	0.812								0.49	1.16	0.13
	0.019	0.136			0.085	0.002	0										0.2	0.208								0.6	1.32	0.43
	0.047	0.212			0	0	0										0.197	0.366								0.48	2.08	0.49
	0.011	0.093			0	0.032	0										0.077	0.717								0.5	2.71	0.6
	0	0.164			0	0.114	0										0.231	0.575								0.54	0.91	0.31
	0.04	0.296			0.045	0	0										0.137	0.755								0.51	1.29	0.5
	0.026	0			0	0	0.006										0.191	0.739								1	0.87	0.3
		0.182			0	0.092	0										0.287	0.756								0.5	0.68	0.14
		0			0	0	0										0.612	0.6								0.62	1.11	0.11
		0.039			0	0.111	0										0.163	0.896								0.67	0.85	0.13
		0.061			0	0	0										0.215	0								0.62	0.59	0.37
					0	0.001	0										0.331	0.78								0.74	1.04	0.57
					0	0.002	0.059										0.183	0.956								0.61	1.21	0.21
					0	0.01	0										0.089	0.674								0.61	0.57	0.13
					0	0.004	0										0.058	0.992								0.58	0.79	0.13
					0	0.001	0										0.001	0.963								0.59	0.65	0.19
					0	0.018	0										0.115	0.911								0.7	0.64	0.12
					0	0	0										0.024	0.962								0.56	0.66	0.14
					0	0												0.911								0.68	1.01	0.18
					0	0												0								1.05	0.96	0.19
					0.667	0.003												0.961								0.87	0.65	0.63
					0	0.039												0.972								0.6	1.38	0.55
					0	0.046												0.948								0.4	1.38	0.12
					0	0.039												0.932								0.52	1.08
					0	0												0.727								0.47	1.67	0.21
					0	0.03												0.848								0.57	0.73	0.19
					0	0.007												0.815								0.67	1.52	0.26
					0	0												0								0.53	0.85	0.99
					0	0.046												0.712								0.56	1.14	0.43
					0	0												0.657								0.47	1.6	0.64
						0.001												0.748								0.8	0.8	0.68
						0												0.575								0.57	1.29	0.65
						0												0								0.52	1.35	0.51
						0.002												0.886								0.64	0.88	1.63
						0												0.379								0.53	1.29	0.37
						0												0.804								0.46	0.77	0.17
						0.027												0.896								0.66	0.63	0.18
						0												0.857								0.5	0.78	0.96
						0.185												0.778								0.51	1.49	0.78
						0												0.797								0.58	0.59	0.18
						0												0.955								1.25	0.24	0.64
						0.009												0.858								0.6	0.68	0.65
						0.009												0.941								0.63	0.7	0.74
						0.011												0.961								0.95	1.14	0.57
						0												0.94								0.54	0.97	0.83
						0.003												0.634								0.51	1.11	0.62
						0												0.74								0.51	0.62	0.68
																		0.535								0.58	0.63	0.24
																		0.545								0.38	0.9	1.04
																		0.963								0.61	0.6	0.16
																		0.655								1.01	1.92	0.35
																		0.765								0.54		0.17
																		0.609								0.48		0.21
																		1								0.82		0.78
																		0.702								0.52		0.62
																		0.696								0.56		1.27
																		0.327								0.52		0.15
																		0.537								0.7		0.15
																		0.793								0.58		0.16
																		0								0.24		0.14
																		0.106								0.42		0.27
																		0.563								0.54		0.44
																		0.052								0.52		0.65
																		0.147								0.84		0.65
																		0.459								0.48		1.18
																		0.617								0.53		0.17
																		0.651								0.48		0.47
																		0.448								0.49		0.45
																		0.834								0.56		0.36
																		0								0.51		0.48
																		0.45								0.83		0.53
																		0.447								0.78		0.2
																		0								0.55		0.17
																		0.58								0.77		0.58
																		0.646								0.52		0.28
																		0.294								0.57		0.57
																		0.445								0.56		0.7
																		0.673								0.54		1.2
																		0.866								0.48		0.59
																		0.769								0.51		0.63
																		0.675								0.5		0.2
																		0.517								0.28		0.83
																		0.098								0.3		0.58
																		0								0.45		0.64
																		0.643								0.43		0.57
																		0.663								0.58		0.31
																		0.199								0.59
																		0.366								0.61		0.43
																		0								0.45		0.42
																		0.118								0.48		0.48
																		0.478								0.54		0.21
																		0.452								0.44		0.49
																		0.259								0.53		0.54
																		0.014								0.87		0.64
																		0.258								0.78		0.29
																		0.033								0.51		0.49
																		0.041								0.6		0.3
																		0.006								0.52		0.43
																		0								0.6		0.4
																		0.443								0.55		0.35
																		0.601								0.45		0.63
																		0.43								0.35		0.52
																		0.226								0.61		0.67
																		0.481								0.56		0.45
																		0.463								0.48		0.52
																		0								0.39		0.86
																		0.274								0.33		0.51
																		0.601								0.79		0.55
																		0								0.5		0.49
																		0.12								0.56		0.53
																		0.001								0.58		0.46
																										0.67		0.39
																										0.67		0.55
																										0.45		0.56
																												0.46
																										0.37		0.52
																										0.67		0.53
																										0.49		0.44
																										0.22		0.51
																										0.5		0.37
																										0.55		0.51
																										0.54		0.5
																										0.69		0.48
																										0.28		0.59
																										0.49		0.44
																										0.32		0.23
																										0.42		0.43
																										0.42		0.47
																										0.41		0.48
																										0.58		0.53
																										0.34		0.47
																										0.56		0.55
																										0.56		0.26
																										0.67		0.41
																										0.85		0.46
																										0.35		0.36
																										0.41		0.58
																										0.53		0.54
																												0.58
																												0.33
																												0.53
																												0.33
																												0.21
																												0.5
																												0.66
																												0.61
																												0.4
																												0.53
																												0.3
																												0.72
																												0.38
																												0.33
																												0.43
																												0.45
																												0.53
																												0.61
																												0.48
																												0.29
																												0.41
																												0.55
																												0.79
																												0.22
																												0.15
																												0.16
																												0.48
																												0.15
																												0.49
																												0.21
																												0.24
																												0.52
																												0.15
																												0.38
																												0.59
																												0.46
																												0.16
																												0.16
																												0.3
																												0.11
																												0.16
																												0.5
																												0.34
																												0.57
																												0.37
																												0.46
																												0.42
																												0.52
																												0.52
																												0.55
																												0.41
																												0.2
																												0.25
																												0.54
																												0.44
																												0.1
																												0.38
																												0.39
																												0.33
																												0.22
																												0.14
																												0.23
																												0.5
																												0.24
																												0.4
																												0.23
																												0.18
																												0.14
																												0.59
																												0.48
																												0.86
																												0.13
																												0.19
																												0.65
																												0.28
																												0.16
																												0.4
																												0.19
																												0.15
																												0.42
																												0.21
																												0.16
																												0.54
																												0.57
																												0.38
																												0.52
																												0.59
																												0.19
																												0.54
																												0.62
																												0.41
																												0.78
																												0.43
																												0.68
																												0.41
																												0.14
																												0.5
																												0.1
																												0.5
																												0.31
																												0.68
																												0.12
																												0.58
																												0.32
																												0.21
																												0.52
																												0.53
																												0.31
																												0.3
																												0.12
																												0.63
																												0.54
																												0.53
																												0.55
																												0.57
																												0.59
																												0.72
																												0.51
																												0.31
																												0.48
																												0.35
																												0.16
																												0.19
																												0.61
																												0.16
																												0.16
																												0.46
																												0.13
																												0.53
																												0.49
																												0.4
																												0.17
																												0.23
																												0.51
																												0.16
																												0.22
																												0.25
																												0.44
																												0.22
																												0.56
																												0.34
																												0.12
																												0.25
																												0.74
																												0.17
																												0.36
																												0.21
																												0.29
																												0.43
																												0.54
																												0.34
																												0.29
																												0.23
																												0.25
																												0.45
																												0.41
																												0.3
																												0.63
																												0.37
																												0.29
																												0.76
																												0.52
																												0.56
																												0.44
																												0.61
																												0.53
																												0.44
																												0.51
																												0.55
																												0.54
																												0.5
																												0.23
																												0.2
																												0.31
																												0.57
																												0.76
																												0.69
																												0.57
																												0.3
																												0.17
																												0.15
																												0.47
																												0.4
																												0.42
																												0.13
																												0.35
																												0.57
																												0.27
																												0.15
																												0.54
																												0.4
																												0.6
																												0.53
																												0.13
																												0.56
																												0.27
																												0.44
																												0.3
																												0.55
																												0.38
																												0.55
																												0.34
																												0.15
																												0.7

## Sheet: Figure 6
Figure 6
6A	WT			KO				6B
0	0	0	0	0	0	0		WT NS	WT PMA	Wash-/- NS	Wash-/- PMA
0.5	0.002	0.006	0.004	0	0	0.003		-0.18	8.4	-0.156	9.8
1	0.009	0.023	0.009	0.004	0.004	0.011		0.267	12.8	-0.082	9.09
1.5	0.026	0.053	0.026	0.009	0.007	0.02		-0.156	12.6	-0.152	7.01
2	0.04	0.084	0.038	0.01	0.01	0.027		1.874	23.2667	0.8	6.6
2.5	0.059	0.124	0.056	0.017	0.014	0.038		3.096	42.5333	0.947	3.86667
3	0.081	0.158	0.076	0.022	0.016	0.049		1.809	23	1.919	12.4267
3.5	0.106	0.202	0.102	0.031	0.019	0.062
4	0.112	0.209	0.109	0.031	0.021	0.064
4.5	0.127	0.234	0.125	0.035	0.023	0.073
5	0.142	0.257	0.142	0.04	0.026	0.081
5.5	0.154	0.273	0.152	0.044	0.029	0.085
6	0.168	0.295	0.169	0.047	0.032	0.092
6.5	0.181	0.313	0.18	0.052	0.033	0.1
7	0.197	0.329	0.194	0.054	0.034	0.102
7.5	0.203	0.339	0.203	0.059	0.039	0.111
8	0.216	0.356	0.215	0.062	0.037	0.115
8.5	0.228	0.372	0.228	0.066	0.042	0.119
9	0.241	0.382	0.242	0.071	0.044	0.13
	6E
	WT	KO	WT	KO	WT	KO
	155278	87499	226761	78117	337171	132722
	91042	44039	215503	69353	321518	139302
	51306	28065	227220	46412	416096	175292
	6C														6D
	Seconds	WT NS			WASH KO NS			WT1 PMA			WASH KO PMA				Seconds	WT NS			WASH KO NS			WT PMA			WASH KO PMA
	0	860	1004	668	1004	688	680	2204	3712	2756	5100	2480	4284		0	528	364	484	376	388	524	344	364	260	268	268	440
	15	824	944	696	1056	700	688	2160	2776	2472	2848	724	2360		15	464	392	500	420	392	520	332	348	296	296	276	416
	30	776	920	684	1040	708	640	2124	1016	1684	900	500	700		30	564	364	476	440	376	520	336	348	272	336	300	424
	45	848	996	604	1028	768	684	1908	692	736	532	492	568		45	520	384	468	428	368	564	304	336	280	312	328	420
	60	836	1000	704	1048	688	640	1228	660	620	580	484	548		60	556	400	472	436	372	600	344	352	272	320	328	428
	75	816	968	708	1076	732	716	1364	860	760	708	624	724		75	568	404	524	476	404	556	416	404	336	380	424	524
	90	860	1028	684	1180	816	740	2048	1144	1068	888	876	1028		90	536	392	472	460	404	628	524	508	368	444	468	592
	105	864	1052	744	1116	772	736	2988	1724	1548	1332	1128	1528		105	536	400	480	480	372	564	652	512	492	552	588	728
	120	860	1080	740	1160	784	740	4272	2480	2184	1948	1616	2288		120	536	384	500	436	408	600	820	708	552	704	844	844
	135	796	1044	692	1212	792	796	6156	3628	3372	2988	2376	3176		135	516	356	460	476	420	584	940	1032	692	964	1072	1032
	150	816	1008	756	1244	848	772	8344	5280	4788	4292	3320	4516		150	488	392	492	504	432	644	1240	1248	872	1144	1412	1224
	165	852	1080	748	1212	824	784	10816	7132	6376	5552	4832	5880		165	536	420	500	520	428	644	1524	1700	1116	1560	1796	1636
	180	904	1096	784	1256	780	812	13156	9216	8460	7428	6312	7432		180	564	440	508	488	420	644	1804	2032	1416	1944	2340	1976
	195	860	1100	764	1232	836	828	15948	11672	10428	9084	8228	9496		195	528	408	504	496	436	688	2336	2384	1536	2380	2928	2348
	210	992	1160	788	1272	868	860	18188	13896	12768	11056	10260	11376		210	600	396	496	544	416	636	2700	2964	1992	3044	3680	2836
	225	884	1164	776	1332	916	916	20176	16424	14524	12548	12092	13224		225	560	424	520	516	456	648	3196	3304	2476	3732	4308	3376
	240	856	1116	832	1268	900	948	22256	18664	16540	14432	13908	14728		240	572	424	512	532	384	704	3748	3908	2780	4364	5024	3988
	255	908	1168	840	1336	956	836	23888	20980	17756	15820	15704	16168		255	540	432	556	548	424	728	4216	4632	3228	4952	5736	4304
	270	932	1144	808	1356	980	984	25344	22924	19372	17220	17440	17072		270	584	456	488	528	404	668	4676	5200	3788	5256	6240	4688
	285	932	1116	736	1320	996	980	25860	24644	20700	18084	18632	18360		285	572	460	544	556	420	664	5012	5820	4248	5904	6824	5036
	300	892	1268	884	1396	968	1008	26516	25940	21636	18864	19324	18808		300	608	464	552	576	448	672	5488	6260	4596	6068	7108	5416
	315	940	1252	780	1356	1016	972	26760	27072	22084	19340	20384	19360		315	568	440	560	572	448	680	5868	6516	4900	6556	7544	5540
	330	960	1276	820	1452	1028	1036	27280	28036	22464	19968	20820	19944		330	568	452	536	632	452	692	6300	7036	5228	6592	7724	5668
	345	1024	1240	804	1412	1040	1016	27800	29160	22992	19760	21312	19528		345	584	448	560	568	456	708	6664	7312	5444	6928	8092	5832
	360	976	1248	832	1464	1060	1016	27348	29596	22884	20432	21332	19960		360	612	440	564	612	436	720	6952	7600	5660	6936	8352	6308
	375	916	1312	872	1476	996	1012	26960	30092	23208	20220	21276	19652		375	544	472	552	616	444	724	6872	7744	6116	7016	8404	6192
	390	960	1308	832	1464	1108	1136	26996	30168	22700	19596	20940	19732		390	572	420	596	612	480	732	7328	8056	6328	7180	8668	6360
	405	964	1308	792	1476	1048	1088	26548	30160	23068	19588	20984	19828		405	552	416	564	580	464	752	7508	7932	6340	7204	8848	6312
	420	968	1280	876	1464	1112	1100	26172	30028	22468	18932	20368	19484		420	628	468	544	648	452	744	7672	7884	6580	7328	8968	6520
	435	964	1188	924	1464	1116	1112	25576	30260	22328	18656	20004	18952		435	580	428	560	608	484	740	7512	8152	6756	7180	8868	6676
	450	996	1300	828	1492	1176	1096	25104	30288	22096	18460	19732	18284		450	592	420	536	624	452	744	7552	8264	7008	7444	9008	6604
	465	948	1320	868	1500	1120	1156	24796	30152	22052	17724	19492	18148		465	552	488	604	664	500	760	7696	8516	6816	7560	9040	6640
	480	996	1364	848	1492	1216	1160	24168	29700	21696	17504	19128	17916		480	560	468	604	660	484	752	7828	8568	7044	7368	9000	6508
	495	1044	1344	840	1540	1184	1164	24152	29368	21260	17088	18448	17652		495	616	440	608	612	480	740	7560	8656	7068	7564	9008	6508
	510	1036	1308	848	1512	1216	1268	23560	28876	21260	16688	17892	17288		510	600	452	604	708	492	788	7696	8456	7116	7428	9168	6280
	525	1092	1388	868	1524	1224	1152	23412	28860	21212	16440	17568	16952		525	576	436	624	652	456	788	7816	8392	7208	7800	8984	6264
	540	1032	1332	888	1556	1252	1232	23252	28176	21128	16120	17136	16504		540	584	460	636	636	504	820	7960	8196	7080	7508	8704	6288
	555	1020	1368	872	1520	1300	1140	22744	27752	20792	15696	16684	16592		555	608	480	604	684	480	836	7752	8336	7020	7560	8804	6024
	570	1000	1332	872	1556	1292	1256	23004	27352	20808	15408	16140	16220		570	620	460	608	700	456	808	7740	8252	6944	7292	8740	6096
	585	1100	1368	888	1552	1284	1300	22804	26628	20868	15180	16024	16152		585	608	488	656	676	524	860	7684	8296	6804	7520	8600	5952
	600	956	1384	908	1516	1320	1268	23028	26208	20620	14824	15680	15968		600	608	500	560	684	512	824	7836	8168	6716	7328	8568	5852
	615	1032	1328	888	1572	1284	1304	23200	25652	20500	14684	15352	16224		615	636	480	572	700	548	824	7744	8056	6568	7276	8672	5952
	630	1052	1368	880	1592	1348	1296	23060	25332	20640	14596	14924	16048		630	628	536	560	680	476	792	8028	8056	6380	7420	8532	5788
	645	972	1336	872	1664	1336	1260	23528	24660	20732	14904	14576	15836		645	572	488	584	676	484	784	7664	7904	6416	7288	8420	5776
	660	1036	1372	876	1672	1384	1332	23504	24264	20696	14724	14368	16072		660	624	492	588	676	464	808	7572	8124	6080	7460	8204	5776
	675	984	1320	936	1604	1384	1292	23380	23656	20644	14860	14180	16248		675	596	520	548	652	508	868	7496	7944	6016	7052	8364	5876
	690	1044	1340	888	1628	1368	1248	23444	23184	20660	15040	13828	16304		690	648	424	616	700	500	864	7516	7752	6232	7276	8272	5876
	705	1036	1220	860	1628	1400	1280	23876	22668	21016	14452	13692	16304		705	624	504	632	676	484	840	7960	8064	6128	7464	8292	5876
	720	1076	1304	932	1596	1408	1340	23764	22112	21108	14664	13520	16720		720	652	492	616	720	512	840	7752	8040	6016	7364	8500	5596
	735	1056	1348	892	1652	1336	1328	23944	21452	20848	14972	13284	16732		735	612	508	616	716	520	824	7744	8180	5772	7548	8144	5812
	750	1044	1284	876	1652	1372	1312	24152	21176	21056	15104	13328	16828		750	616	444	676	712	472	844	7856	7988	5796	7412	8176	5844
	765	1048	1336	908	1636	1436	1344	24004	20752	20924	15024	12888	17060		765	668	484	640	740	516	884	7840	8032	5824	7280	8460	5756
	780	1068	1372	928	1692	1340	1404	24372	20276	21148	14960	12892	17024		780	712	484	628	780	524	932	7964	8068	5692	7364	8120	5900
	795	1096	1396	892	1656	1488	1288	24256	19764	20904	15200	12744	16928		795	596	448	640	784	524	884	7916	8132	5788	7428	8060	5824
	810	988	1332	884	1660	1472	1400	24064	19272	20932	15180	12572	17288		810	668	488	612	716	580	888	8068	8292	5772	7536	8252	5928
	825	960	1324	852	1676	1420	1304	23860	18708	20780	15312	12204	17168		825	692	460	660	720	592	936	8244	8200	5796	7296	8244	5844
	840	1000	1388	860	1604	1388	1388	23964	17880	20816	15488	12360	16928		840	660	500	648	748	592	968	7932	8312	5764	7312	7980	5968
	855	1020	1256	880	1672	1460	1472	23356	17668	20632	15524	11812	16708		855	624	524	644	792	524	940	8196	8216	6028	7524	7992	5956
	870	976	1304	852	1676	1428	1500	23388	17540	20376	15440	11848	16896		870	676	472	620	796	616	868	8248	8488	6092	7476	8064	5956
	885	988	1324	864	1636	1444	1516	23280	17124	20168	15608	11900	16744		885	676	480	616	736	540	920	8556	8536	6084	7424	8140	6244
	900	988	1304	876	1640	1500	1364	22788	16500	19992	15616	11436	16724		900	632	508	660	780	540	964	8512	8696	6064	7616	8228	6188
	915	1032	1352	876	1572	1444	1480	22812	16172	19548	15444	11596	16480		915	656	468	612	756	544	972	8432	8572	5976	7704	8104	6140
	930	1052	1300	904	1596	1468	1524	22440	15868	19584	15200	11248	16300		930	656	488	656	800	532	988	8504	8592	6164	7468	8024	6380
	945	940	1344	852	1576	1544	1452	21808	15500	19520	15576	11372	16044		945	656	484	652	840	544	1020	8644	8864	6112	7844	8000	6340
	960	1008	1316	932	1608	1456	1452	21652	14792	19036	15316	11112	15760		960	688	516	672	764	520	1044	8588	8928	6280	7668	8080	6304
	975	1000	1368	928	1732	1468	1480	21516	14504	18844	15068	10868	15632		975	688	512	616	848	532	972	8492	8900	6380	7704	7992	6368
	990	980	1224	856	1612	1504	1448	21232	14296	18492	14760	10788	15400		990	652	544	636	804	540	972	8548	9156	6456	7596	8008	6464
	1005	972	1284	812	1528	1532	1480	21032	13996	18056	14828	10728	15196		1005	680	492	644	844	576	948	8576	8856	6576	7720	7816	6456
	1020	924	1260	796	1640	1476	1504	20368	13544	18032	14656	10460	14904		1020	696	516	672	844	568	972	8940	9008	6600	7876	7852	6720
	1035	976	1240	860	1612	1456	1456	20164	13116	17588	14320	10148	14836		1035	672	500	668	804	584	988	8732	8768	6736	7860	7956	6672
	1050	1040	1320	924	1600	1496	1396	19556	13052	17496	14348	9972	14276		1050	656	468	640	916	640	920	9124	8896	6684	7732	7828	6616
	1065	920	1264	796	1552	1456	1400	19680	12552	17116	13740	9800	14088		1065	628	504	700	868	572	972	8948	9136	6644	7948	7756	6576
	1080	980	1236	836	1528	1452	1448	19092	12436	16828	13972	9588	13936		1080	688	488	688	848	600	920	8932	9356	6764	7788	7684	6560
	1095	972	1332	876	1552	1508	1520	19008	11976	16428	13700	9564	13524		1095	628	496	612	828	540	932	8836	9128	6632	7736	7796	6792
	1110	972	1240	876	1600	1544	1336	18408	11788	16332	13508	9368	13632		1110	704	480	680	852	568	904	8960	9048	6768	7600	7424	6852
	1125	944	1232	844	1512	1448	1392	17860	11628	15872	13340	9108	13300		1125	732	528	676	860	560	1016	9052	8968	6720	7760	7444	6772
	1140	968	1228	800	1584	1476	1468	17804	11264	15624	13220	8968	12872		1140	696	516	648	868	576	992	9232	8960	6940	7704	7636	6840
	1155	980	1244	880	1524	1424	1428	17500	10820	15420	12804	8900	12420		1155	676	532	636	904	508	932	9208	9124	6892	7784	7828	6860
	1170	924	1144	832	1652	1416	1476	17404	10712	15272	12664	8560	12464		1170	620	528	644	852	584	1000	9272	9024	6948	7808	7676	6756
	1185	948	1252	864	1544	1540	1480	16356	10900	14948	12548	8336	12284		1185	656	516	596	912	584	980	9236	8736	6868	7848	7572	7036
	1200	1028	1204	824	1556	1504	1436	16576	10268	14532	12260	8236	11668		1200	684	536	648	776	568	996	9376	8912	7044	7692	7696	6772
	1215	984	1208	828	1564	1428	1352	16068	10088	14300	12024	8408	11696		1215	692	536	680	856	544	1012	9452	8808	7104	7820	7644	7052
	1230	1012	1236	800	1544	1400	1432	15524	9796	13968	11888	7908	11324		1230	716	520	628	856	600	1036	9340	8844	6956	7844	7584	7088
	1245	956	1256	816	1524	1424	1432	15228	9816	13492	11688	7896	11404		1245	704	524	700	844	528	1004	9388	8844	6876	7840	7756	7044
	1260	936	1204	812	1496	1364	1376	14996	9464	13312	11508	7844	11132		1260	692	520	648	904	600	1068	9172	8692	7144	7504	7548	7004
	1275	1064	1180	844	1528	1428	1472	15072	9336	12964	11148	7524	10952		1275	676	532	640	908	584	1036	9436	8744	7088	7616	7508	6956
	1290	976	1252	804	1548	1456	1360	14600	9308	12972	10780	7256	10672		1290	728	496	664	776	624	1084	9204	8768	6992	7616	7392	6848
	1305	992	1152	792	1496	1376	1452	14312	9036	12724	10740	7416	10476		1305	648	564	640	832	556	1084	9192	8428	7112	7616	7416	6960
	1320	972	1160	844	1492	1440	1452	14092	8772	12200	10640	6936	10048		1320	672	524	656	852	620	1072	9028	8756	7040	7628	7428	6960
	1335	924	1168	828	1508	1340	1368	13920	8760	11832	10304	7068	10108		1335	668	496	680	876	624	1040	9076	8644	6996	7724	7640	7060
	1350	972	1196	796	1468	1392	1324	13480	8596	11652	10328	6804	9940		1350	624	520	672	788	648	1048	9220	8516	7312	7644	7288	6820
	1365	944	1184	768	1532	1400	1376	13324	8516	11452	9860	6528	9584		1365	712	584	664	868	660	1064	9448	8644	7200	7636	7452	6900
	1380	976	1148	824	1444	1320	1276	12824	8404	11348	9720	6432	9404		1380	700	516	664	968	644	984	8980	8588	7224	7272	7432	6904
	1395	880	1124	720	1472	1348	1348	12916	8368	11004	9724	6220	9144		1395	732	496	700	884	636	1080	9000	8496	7224	7420	7544	6948
	1410	888	1112	808	1500	1432	1312	12680	8120	10824	9456	6144	9160		1410	684	552	708	868	624	1040	9036	8636	7144	7468	7432	6820
	1425	932	1180	804	1512	1396	1272	12416	7796	10748	9324	6100	9004		1425	728	552	704	916	640	1044	8724	8372	7124	7492	7472	6840
	1440	888	1124	720	1404	1348	1356	12184	7804	10480	9268	5928	8592		1440	696	532	716	892	624	1076	8968	8160	7136	7408	7648	6876
	1455	868	1132	776	1476	1368	1328	11880	7648	10100	8804	5676	8460		1455	692	512	672	888	660	1084	8788	8396	7284	7404	7144	6820
	1470	880	1064	752	1368	1304	1236	11748	7488	10116	8628	5680	8456		1470	716	500	624	892	580	1112	8876	8184	7052	7372	7468	6980
	1485	936	1104	716	1412	1380	1292	11404	7456	9792	8512	5484	8040		1485	652	492	680	872	660	1172	8988	8268	7116	7360	7460	7120
	1500	840	1116	756	1424	1388	1232	11236	7412	9768	8372	5420	7952		1500	696	504	668	928	636	1072	9044	8096	7220	7344	7388	6764
	1515	860	1172	736	1380	1352	1248	10876	7280	9656	8352	5428	7864		1515	744	500	680	868	688	1060	8764	8200	6968	7396	7288	7008
	1530	888	1088	756	1392	1384	1264	10820	7248	9548	7944	5124	7848		1530	684	536	652	900	664	1100	8672	8172	7156	7320	7280	6868
	1545	884	1112	744	1396	1328	1224	10644	6768	9340	7924	5004	7712		1545	732	540	664	900	660	1084	8860	8092	7084	7388	7392	6756
	1560	880	1052	756	1356	1356	1284	10440	6908	8880	7604	4920	7696		1560	688	520	660	964	644	1096	8612	7976	6816	7192	7248	6856
	1575	920	1032	728	1452	1312	1204	10504	6644	9096	7460	4900	7520		1575	672	564	724	932	604	1056	8744	7976	7084	7184	7144	6856
	1590	832	1072	740	1392	1344	1264	10096	6708	8856	7528	4692	7196		1590	728	540	652	936	700	1092	8668	7696	6956	7200	7288	6632
	1605	852	1096	776	1332	1288	1220	9980	6712	8572	7300	4704	7264		1605	720	532	692	896	648	1016	8624	7872	6868	7092	7088	6784
	1620	824	992	732	1388	1316	1260	9812	6436	8488	7188	4428	7068		1620	672	556	644	868	644	1096	8720	8084	7048	7120	7328	6624
	1635	860	1004	764	1336	1296	1164	9696	6572	8312	7212	4384	6912		1635	672	520	636	904	608	1084	8344	7688	6736	7196	7212	6612
	1650	856	1000	748	1308	1260	1160	9396	6320	8236	6944	4380	6768		1650	712	500	656	960	624	1028	8580	7952	6872	7148	7112	6608
	1665	812	1060	720	1308	1256	1144	9340	6136	8284	6884	4196	6652		1665	644	516	684	900	632	1092	8356	7756	6956	7048	7072	6776
	1680	840	1100	696	1316	1272	1200	9048	6104	7996	6728	4208	6760		1680	708	504	712	912	668	1076	8308	7868	6828	7104	7120	6684
	1695	812	1084	740	1380	1296	1176	9028	6220	7944	6644	4200	6468		1695	676	516	704	928	628	1124	8416	7708	6556	7148	7088	6600
	1710	860	988	684	1324	1196	1136	9048	6108	7664	6512	4028	6396		1710	704	540	716	924	628	1156	8124	7624	6672	7128	7048	6348
	1725	804	964	672	1336	1240	1112	8760	5956	7660	6500	3928	6436		1725	676	556	636	904	648	1164	8160	7660	6660	7136	6792	6512
	1740	784	1020	712	1364	1316	1284	8748	5872	7528	6356	3820	6280		1740	700	528	680	940	608	1092	8288	7628	6432	7020	6904	6572
	1755	716	968	708	1328	1196	1136	8708	5620	7436	6024	3816	6012		1755	772	516	680	1012	604	1100	8188	7664	6680	6908	6968	6424
	1770	816	1048	712	1348	1240	1180	8484	5804	7372	6056	3824	6040		1770	728	496	704	836	696	1116	8104	7624	6620	6984	6916	6464
	1785	772	1020	664	1304	1260	1116	8252	5796	7304	6056	3800	6028		1785	700	524	680	880	632	1056	8248	7756	6424	6944	6936	6500
6F
WT NS	Wash-/- NS		WT fMLF	Wash-/- fMLF		WT GM-CSF	Wash-/- GM-CSF		WT G/fMLF	Wash-/- G/fMLF		WT PMA	Wash-/- PMA
24468	45883		51591	112077		75856	146496		236405	285722		268676	323690
21345	42569		57206	139034		50720	156930		204769	272940		274085	220028
29073	58648		70133	143883		70210	156136		210138	254144		218557	215500
48299	65136		107386	150136		1176	822		306715	313658		301300	253300
50823	56801		93549	160087		1220	697		290614	290211		313400	261200
52953	66368		118787	157000		1205	751		343066	311162		364400
109200	69300		312300	138000		117600	82200		223800	158400
76100	54600		206300	142300		122000	69700		202500	180300
106800	57100		244500			120500	75100		264900	175800

## Sheet: Figure 7
Figure 7
7A			7B			7C
WT	Wash-cKO		WT	Wash-cKO		WT	WASH KO
8.85	4.81		1.57	0.83		5975	3016
7.22	1.65		1.83	0.42		5939	3077
8.04	6.17		0.87	0.91		5822	3144
7.98	11.2		1.22	0.32
7.61	7.29		0.81	0.61
6.78	8.1		0.73	1.63
11.1	6.07		2.05	0.61
11.25	8.51		3.36	1.63
8.19	8.98		1.65	0.66
7H							7I
WT MMP9	WASH KO MMP9		WT MPO	WASH KO MPO			WT	Wash-/-
27.133	30.678		60.911	618.491			48.085	78.295
20.353	21.73		48.013	353.837			50.363	78.746
45.393	23.344		83.289	414.772			43.498	79.65
13.235	13.436		59.265	414			43.498	64.798
7.775	15.637		58.911	576.001			48.085	71.089
8.221	13.107		57.61	387.033			50.363	82.364
29.107	23.697		101.013	510.817
21.746	21.648		86.363	418.856
30.47	28.823		96.587	459.621

## Sheet: Figure 8
Figure 8
8A
WT	Wash-cKO
707.355	1514.82
566.033	2230.52
887.369	2118.41
910.732	1721.12
958.655	1935.12
902.901	1976.22
815.939	2323.75
864.397	1962.44
879.669	1771.18
762.199	2554.34
922.562	1577.49
765.711	1195.35
677.593	1881.39
368.963	1888.04
8C
IL1b			TNF-alpha			IL-6			IL-10			KC			MIP-1alpha			Mip-1beta			Rantes			IFN-gamma			IFN-alpha
WT	Wash-cKO		WT	Wash-cKO		WT	Wash-cKO		WT	Wash-cKO		WT	Wash-cKO		WT	Wash-cKO		WT	Wash-cKO		WT	Wash-cKO		WT	Wash-cKO		WT	Wash-cKO
432.86			388.14			27010.2			3108.42						4235.86			7835.56			3570.38			366.37			222.29
144.91			270.83			21049.2			1571.01			28825.1			1935.96			13396.9			2148.39			87.93			177.76
705.32			175.76			14025			3681.75			19314			4203.45			9658.53			1722.21			378.05			456.86
316.6			183.71			13357.3			1542			17607.1			1782.61			14544.8			2723.79			590.21			276.77
467.41			90.62			24575.2			4952.38			23508.8			4967.2			16883.4			1525.44			1869.64			289.7
335.93			573.12			25002.6			2363.18			18483.3			7737.4			26132.1			1854.69			209.02			402.67
665.78			145.12			19695.6			1927.54			24611.1			2761.55			5411.93			918.99			677.62			536
456.81			606.94			24081.9			2395.99			7919.32			5960.71			10219.9			3583.32			509.26			388.64
	1085.76			266.28			24684.2			9107.94		22337.5				7218.64			27071.8			7702.92			5524.07			634.22
	220.95			557.91			5155.43			1081.45			25386.3			6851			11569.8			4520.84			2092.71
	399.9			588.18			25872			770.2			6811.04			4281.79			26263.6			3573.61			1593.7			141.68
	332.47			174.84			12494.9			936.76			25722.8			5469.27			25367.2			6472.21			3791.2			629.56
	76.29			83.5			9898.5			466.08			29650.8			1470.69			6100.33			3211.15			231.22			289.7
	106.54			99.16			3318.34			426.61			8184.98			922.76			8819.79			2386.57			24.45			354.05
	1794.82			1330.32			27259.8			1835.28			19768.9			7449.27			5744.02			4610.42			2141.55			59.91
	342.85			286.52			12215.1			1130.07			26976			3559.37			10165.9			3990.91			503.46			62.77
224.34			205.32			14622.1			1152.97				21470.3		2441.07			8011.04			2145.88			1832.83			528.56
636.64			525.4			26360.4			1221.32			17669.5			3291.42			8150.67			4641.85			1682.33			631.89
390.12			121.69			7643.38			1255.35			25142.7			3885.64			18248.8			1408.67			2249.89			795.65
373.39			185.39			7600.4			1354.42			10049.1			3979.43			7137.76			1686.39			1676.76			693.78
148.94			116.34			11854.1			1348.15			9739.6			2065.87			9669.83			1769.8			184.05			603.72
39.82	1684.29		156.2			2334.49			720.94			24133.6			944.29			7494.43			1351.64			20.45			49.05
	239.27			200.82			25710.1			1043.69		9860.69				4786.51			8301.68			5365.64			4167.03			596.6
	1263.27			230.64			21618.2			12076.8			28243.3			5187.94			11612.5						2900.57			137.59
	7.49			199.16			5195.49			1200.52			9001.36			4507.57			12180.5			2130.9			8357.56			830.31
	938.39			27.53			127.16			30.99			6171.45			172.76			932.13			847.1			8.31
	2643.86			280.51			21409.3			1379.59			2465.51			4181.19			28369.5			3865.6			5322.72			342.2
				215.34			24861.6			1234.45			28269.8			8095.05			27914.2			7509.44			21046.6			877.44
													22932
8B
Time (h)	WT	Washc1-KO
72	0
72	0
72	0
72	0
72	0
72	0
72	0
72	0
66		1
72		1
72		0
72		0
72		0
72		0
72		0
72		0
24		1
24		1
4	1
36	1
36		1
36		1
72		0
72		0
72	0
72	0
72	0
72	0

## Sheet: Figure S1
	WT	Wash-/-
	0.673	0.303
	0.725	0.38
	0.688	0.382
	0.448	0.539
	0.502	0.26
	0.795	0.738
	0.582	0.462
	0.367	0.446
	0.597	0.487
	0.757	0.498
	0.858	0.611
	0.782	0.415
	0.834	0.296
	0.755	0.303
	0.533	0.472
	0.482	0.37
	0.715	0.478
	0.918	0.43
	0.468	0.607
	0.701	0.545
	0.751	0.589
	0.68	0.601
	0.595	0.775
	0.646

## Sheet: Figure S2
	ELA				MMP-9
	WT	Wash-/-			WT	Wash-/-
	9.25	13.44			26.98	27.41
	10.3	12.87			46.6	48.7
	8.48	10.05			15.19	22.16

[truncated: 12 more sheets: Figure S3, Figure S4, Figure S5, Figure S6, Figure S7, Figure S8, Figure S9, Figure S10, Figure S11, Figure S12, Figure S13, Figure S14]
